# Supplementary material for: Air pollution and corporate labor cost stickiness: Evidence from China
Source: PLoS One. 2025 Oct 24;20(10):e0335127. doi: 10.1371/journal.pone.0335127 (PMC12551914; doi:10.1371/journal.pone.0335127)
Supplement: S1 Data — (XLS) [file pone.0335127.s001.xls]

## Sheet: Sheet1
year	Stkcd	Growth	ESGH	deltapay	delta_revenue	De	SucDe	labor_intensity	asset_intensity	lev	AQI	delta_pay_staff	delta_pay_exe	ΔEpay	Decdel	assetintensityDD	laborintensityDD	SucDecreiDD	levDD	ESGHDD	GDPDD	AQImeanDD	ESGHAQImeanHDD
2014	2	0.0810022	1	0.185839	0.0778885	0	0	-3.58392	1.24503	0.772046	53.4709	-0.22687	0.29336	-0.367066	0	0	0	0	0	0	0	0	0
2015	2	0.335828	1	0.261136	0.289551	0	0	-3.83361	1.13977	0.777015	48.4795	-0.0347722	0.189241	-0.0746353	0	0	0	0	0	0	0	0	0
2016	2	0.229754	1	0.297295	0.206814	0	0	-3.71995	1.23961	0.805367	44.5382	0.00211161	0.404819	-0.318367	0	0	0	0	0	0	0	0	0
2017	2	0.0100628	1	0.270323	0.0100125	0	0	-3.44226	1.56814	0.839813	46.3005	0.311584	0.257738	0.0238809	0	0	0	0	0	0	0	0	0
2018	2	0.225537	1	0.369852	0.203379	0	0	-3.35133	1.63608	0.845856	46.1211	0.894007	0.126652	0.599691	0	0	0	0	0	0	0	0	0
2019	2	0.235873	1	0.159175	0.211778	0	0	-3.33133	1.54804	0.843589	45.5946	0.261831	0.0834119	0.0300554	0	0	0	0	0	0	0	0	0
2020	2	0.139219	1	-0.0601374	0.130343	0	0	-3.39505	1.49512	0.812835	34.0382	-0.0578012	-0.062026	-0.124427	0	0	0	0	0	0	0	0	0
2014	6	-0.494946	1	-0.160358	-0.68309	1	0	-4.25961	1.6188	0.64142	53.4709	-0.0468955	-0.148718	-0.152934	-0.68309	-1.10579	2.9097	0	-0.438148	-0.68309	-0.00503174	-36.5255	-36.5255
2015	6	0.569229	1	0.0154526	0.450584	0	0	-4.64262	1.24597	0.646151	48.4795	0.15179	-0.160447	0.0840177	0	0	0	0	0	0	0	0	0
2016	6	-0.0808588	1	0.15242	-0.0843155	1	0	-4.50843	1.36638	0.610499	44.5382	0.171159	0.129943	0.121149	-0.0843155	-0.115207	0.380131	0	-0.0514746	-0.0843155	-0.000781703	-3.75527	-3.75527
2017	6	-0.118903	0	0.452637	-0.126588	1	1	-4.38184	1.49065	0.565648	46.3005	0.199833	0.678826	0.199833	-0.126588	-0.188699	0.554689	-0.126588	-0.0716043	0	-0.00115299	-5.8611	0
2018	6	-0.151246	0	0.110141	-0.163986	1	1	-4.19911	1.68439	0.528236	46.1211	0.152466	0.0280383	0.133674	-0.163986	-0.276217	0.688597	-0.163986	-0.0866235	0	-0.0011571	-7.56323	0
2019	6	0.485494	1	-0.127468	0.395747	0	0	-4.57386	1.43978	0.544612	45.5946	-0.255724	0.0287222	-0.276778	0	0	0	0	0	0	0	0	0
2020	6	-0.213489	1	0.146702	-0.240148	1	0	-4.30302	1.66001	0.492185	34.0382	0.28878	-0.000146169	0.258008	-0.240148	-0.398647	1.03336	0	-0.118197	-0.240148	-0.000584976	-8.17422	-8.17422
2016	8	0.448569	0	0.373971	0.370576	0	0	-2.2883	1.47409	0.246583	44.5382	0.364517	0.428525	0.683257	0	0	0	0	0	0	0	0	0
2017	8	0.242497	0	0.0814132	0.217123	0	0	-2.26633	1.52195	0.326949	46.3005	0.0571358	0.268204	-0.182072	0	0	0	0	0	0	0	0	0
2018	8	0.100376	0	0.362837	0.0956517	0	0	-2.27714	1.40625	0.29251	46.1211	0.348469	0.235456	0.263598	0	0	0	0	0	0	0	0	0
2019	8	0.255465	0	0.163942	0.227506	0	0	-2.5096	1.31919	0.370962	45.5946	0.157791	0.245995	0.162746	0	0	0	0	0	0	0	0	0
2020	8	-0.404524	0	-0.288197	-0.518394	1	0	-2.08065	1.90062	0.480167	34.0382	-0.256597	-0.274587	-0.167116	-0.518394	-0.98527	1.0786	0	-0.248916	0	-0.00126275	-17.6452	0
2014	9	0.0376539	0	0.0481377	0.0369623	0	0	-1.75471	1.2283	0.628934	53.4709	0.111713	-0.0559197	0.0983462	0	0	0	0	0	0	0	0	0
2015	9	0.135313	0	0.249242	0.126908	0	0	-1.7864	1.30849	0.638202	48.4795	0.218983	0.289664	0.123746	0	0	0	0	0	0	0	0	0
2016	9	0.317541	0	0.148673	0.275767	0	0	-1.98195	1.2098	0.623791	44.5382	0.214386	-0.035001	0.134165	0	0	0	0	0	0	0	0	0
2017	9	0.0963842	0	0.243518	0.0920177	0	0	-1.86577	1.34391	0.633121	46.3005	0.248227	0.230724	0.0400043	0	0	0	0	0	0	0	0	0
2018	9	0.66432	1	0.220038	0.509416	0	0	-2.15644	0.930788	0.649896	46.1211	0.210925	0.23633	-0.00784047	0	0	0	0	0	0	0	0	0
2019	9	0.0200801	1	0.0985597	0.0198811	0	0	-2.20469	0.922895	0.645559	45.5946	0.10365	0.0999424	0.132024	0	0	0	0	0	0	0	0	0
2020	9	-0.111698	1	0.0173579	-0.118444	1	0	-2.07827	1.09442	0.584217	34.0382	-0.0109459	0.0978322	-0.0189213	-0.118444	-0.129627	0.246158	0	-0.0691968	-0.118444	-0.000288516	-4.03161	-4.03161
2014	12	-0.0891274	1	-0.18036	-0.0933523	1	0	-1.90995	0.774584	0.442985	53.4709	-0.0554214	-0.282822	-0.102129	-0.0933523	-0.0723092	0.178299	0	-0.0413537	-0.0933523	-0.000687646	-4.99163	-4.99163
2015	12	0.0548494	1	0.140219	0.053398	0	0	-1.95229	0.745284	0.511696	48.4795	0.0530057	-0.0118821	0.0419463	0	0	0	0	0	0	0	0	0
2016	12	0.207673	1	0.312616	0.188695	0	0	-2.05328	0.647472	0.525907	44.5382	0.221374	0.34794	0.133652	0	0	0	0	0	0	0	0	0
2017	12	0.212313	1	0.0494764	0.19253	0	0	-2.19584	0.585337	0.55057	46.3005	0.115605	0.17137	0.0656329	0	0	0	0	0	0	0	0	0
2018	12	-0.0247659	1	0.0207415	-0.0250777	1	0	-2.28483	0.58864	0.505634	46.1211	0.0385166	0.388261	0.152599	-0.0250777	-0.0147617	0.0572983	0	-0.0126801	-0.0250777	-0.00017695	-1.15661	-1.15661
2019	12	-0.0130005	1	0.0573449	-0.0130858	1	1	-2.30431	0.552782	0.457957	45.5946	0.06343	-0.266876	0.0959945	-0.0130858	-0.00723357	0.0301536	-0.0130858	-0.00599271	-0.0130858	-0.000114642	-0.59664	-0.59664
2020	12	0.0190245	1	-0.00455069	0.0188458	0	0	-2.31326	0.516292	0.406367	34.0382	-0.0522061	0.0245604	-0.0621062	0	0	0	0	0	0	0	0	0
2014	21	0.0933961	1	0.210341	0.0892885	0	0	-2.24001	-0.129247	0.649905	53.4709	0.265794	0.112578	0.103325	0	0	0	0	0	0	0	0	0
2015	21	-0.0658197	1	0.145545	-0.0680858	1	0	-2.01522	-0.0690053	0.636919	48.4795	0.142436	0.247967	-0.0142817	-0.0680858	0.00469828	0.137208	0	-0.0433652	-0.0680858	-0.000432883	-3.30076	-3.30076
2016	21	-0.0190501	1	0.221572	-0.0192339	1	1	-1.41009	-0.251578	0.547908	44.5382	0.206969	0.278346	-0.378944	-0.0192339	0.00483884	0.0271216	-0.0192339	-0.0105384	-0.0192339	-0.000178321	-0.856644	-0.856644
2017	21	-0.0570298	1	0.0411937	-0.0587206	1	1	-1.75271	0.155441	0.642835	46.3005	0.0319653	0.114294	0.43332	-0.0587206	-0.0091276	0.10292	-0.0587206	-0.0377476	-0.0587206	-0.00053484	-2.7188	-2.7188
2018	21	0.130278	1	-0.0787105	0.122464	0	0	-1.98912	-0.00400371	0.576803	46.1211	-0.0834733	-0.0432209	0.0304745	0	0	0	0	0	0	0	0	0
2019	21	-0.176651	1	0.122564	-0.194375	1	0	-1.49427	0.333227	0.615132	45.5946	0.125502	0.100841	-0.174988	-0.194375	-0.0647709	0.290448	0	-0.119566	-0.194375	-0.00170289	-8.86243	-8.86243
2020	21	0.131839	1	0.0484385	0.123844	0	0	-1.71072	0.368432	0.629761	34.0382	0.0474036	0.0561515	0.140022	0	0	0	0	0	0	0	0	0
2017	25	0.070924	0	-0.293402	0.0685218	0	0	-2.38427	1.39658	0.28881	46.3005	-0.282501	-0.14481	0.152817	0	0	0	0	0	0	0	0	0
2018	25	0.192956	0	0.0806521	0.176434	0	0	-2.50894	1.3871	0.337101	46.1211	-0.125075	0.256614	-0.176995	0	0	0	0	0	0	0	0	0
2019	25	0.378608	0	0.208731	0.321074	0	0	-2.86628	1.05845	0.186276	45.5946	0.239899	-0.0223974	0.276266	0	0	0	0	0	0	0	0	0
2020	25	-0.256804	0	-0.251174	-0.296795	1	0	-2.64288	1.39262	0.189527	34.0382	-0.162343	-0.240898	-0.08871	-0.296795	-0.413322	0.784394	0	-0.0562508	0	-0.000722962	-10.1024	0
2014	26	0.0562739	0	0.134307	0.0547475	0	0	-1.77715	0.10958	0.552603	53.4709	0.143228	0.107184	0.0620876	0	0	0	0	0	0	0	0	0
2015	26	-0.0353696	0	0.0851425	-0.0360102	1	0	-1.73789	0.294868	0.457733	48.4795	0.138351	-0.100181	0.135109	-0.0360102	-0.0106183	0.062582	0	-0.0164831	0	-0.00022895	-1.74576	0
2016	26	-0.0532325	0	0.00136379	-0.0547017	1	1	-1.73314	0.290953	0.406989	44.5382	-0.00899646	0.041064	0.0409632	-0.0547017	-0.0159156	0.0948059	-0.0547017	-0.022263	0	-0.000507149	-2.43632	0
2017	26	0.117555	0	0.083258	0.111144	0	0	-1.83096	0.0675953	0.310582	46.3005	0.0641378	0.151647	0.0508055	0	0	0	0	0	0	0	0	0
2018	26	0.0163311	0	0.0682892	0.0161992	0	0	-1.88517	0.0569402	0.286011	46.1211	0.0132287	0.23672	0.0512489	0	0	0	0	0	0	0	0	0
2019	26	0.0893294	0	0.0265137	0.0855623	0	0	-2.00382	0.0151943	0.294179	45.5946	0.00226175	0.0900654	0.0353552	0	0	0	0	0	0	0	0	0
2020	26	0.145572	0	0.0508726	0.135904	0	0	-2.15852	-0.0544126	0.303269	34.0382	0.0115642	0.142679	0.0303659	0	0	0	0	0	0	0	0	0
2014	27	0.0125709	1	0.115321	0.0124925	0	0	-3.51454	1.12292	0.470503	53.4709	0.0464145	0.0276244	-0.0245768	0	0	0	0	0	0	0	0	0
2015	27	-0.110032	1	0.149481	-0.116569	1	0	-3.14257	1.65196	0.571741	48.4795	0.17599	0.175879	-0.079466	-0.116569	-0.192568	0.366327	0	-0.0666475	-0.116569	-0.000741137	-5.65121	-5.65121
2016	27	0.0169029	1	0.0511523	0.0167617	0	0	-3.05508	1.68221	0.592068	44.5382	0.0606404	0.137299	-0.0436371	0	0	0	0	0	0	0	0	0
2017	27	0.373538	1	0.0850789	0.31739	0	0	-3.28079	1.60301	0.679887	46.3005	0.120894	0.17588	0.0292054	0	0	0	0	0	0	0	0	0
2018	27	0.19179	1	0.247385	0.175456	0	0	-3.32737	1.52427	0.676944	46.1211	0.131171	0.120415	0.00227083	0	0	0	0	0	0	0	0	0
2019	27	0.12358	1	0.146722	0.11652	0	0	-3.40177	1.52974	0.650566	45.5946	0.0499629	0.379238	0.00784212	0	0	0	0	0	0	0	0	0
2020	27	-0.0174136	1	0.392814	-0.017567	1	0	-3.32147	1.71854	0.633063	34.0382	0.18016	0.502816	0.117416	-0.017567	-0.0301896	0.0583482	0	-0.011121	-0.017567	-4.27913e-05	-0.597949	-0.597949
2017	28	0.000368494	1	-0.0685535	0.000368426	0	0	-2.90994	-0.61344	0.55569	46.3005	0.0202529	-0.0359403	-0.0387521	0	0	0	0	0	0	0	0	0
2018	28	0.0450459	1	0.113871	0.0440608	0	0	-2.85494	-0.399153	0.519335	46.1211	0.128605	0.0532769	0.0295368	0	0	0	0	0	0	0	0	0
2019	28	0.206931	1	0.141071	0.188081	0	0	-2.94976	-0.439963	0.541779	45.5946	0.142409	0.0663268	0.0491521	0	0	0	0	0	0	0	0	0
2020	28	0.146096	1	0.24486	0.136362	0	0	-2.74591	-0.409794	0.573461	34.0382	0.257477	0.192445	-0.082753	0	0	0	0	0	0	0	0	0
2014	31	-0.111784	0	0.0418954	-0.11854	1	0	-3.48441	1.63364	0.769711	53.4709	0.171403	0.0671694	0.0836042	-0.11854	-0.193652	0.413042	0	-0.0912416	0	-0.000873183	-6.33845	0
2015	31	0.493175	0	0.0791163	0.400904	0	0	-3.85477	1.41051	0.79961	48.4795	0.152443	0.118396	0.12189	0	0	0	0	0	0	0	0	0
2016	31	0.335245	0	0.35176	0.289115	0	0	-4.05588	1.22363	0.815795	44.5382	0.220873	0.0781015	0.132842	0	0	0	0	0	0	0	0	0
2017	31	-0.220959	0	0.109712	-0.249692	1	0	-3.74862	1.68538	0.844959	46.3005	0.0413437	0.254963	-0.0162419	-0.249692	-0.420826	0.936001	0	-0.21098	0	-0.00227425	-11.5609	0
2018	31	0.00549902	0	0.218141	0.00548396	0	0	-3.50606	1.86518	0.849079	46.1211	0.252599	0.169869	0.00448218	0	0	0	0	0	0	0	0	0
2019	31	1.39289	1	0.972576	0.872503	0	0	-3.57537	1.69042	0.767767	45.5946	0.685652	1.05885	-0.11767	0	0	0	0	0	0	0	0	0
2020	31	0.137885	1	-0.226493	0.129171	0	0	-3.62133	1.64844	0.771622	34.0382	-0.127153	-0.0766809	-0.210369	0	0	0	0	0	0	0	0	0
2014	35	2.05468	1	4.36748	2.59987	0	0	-1.79085	1.78169	0.504266	53.4709	5.76299	2.22923	1.06378	0	0	0	0	0	0	0	0	0
2015	35	0.498273	1	0.556806	0.404313	0	0	-1.88117	1.67327	0.579366	48.4795	0.516863	0.607018	0.202578	0	0	0	0	0	0	0	0	0
2016	35	0.18791	1	0.267646	0.172195	0	0	-1.88345	1.8112	0.65617	44.5382	0.197029	0.633952	0.0269807	0	0	0	0	0	0	0	0	0
2017	35	0.64387	1	0.56356	0.497053	0	0	-1.03301	1.61823	0.625057	46.3005	0.650492	0.303017	-0.697494	0	0	0	0	0	0	0	0	0
2018	35	0.145841	1	0.640739	0.136139	0	0	-0.760724	1.56226	0.626002	46.1211	0.683015	0.158543	0.274532	0	0	0	0	0	0	0	0	0
2019	35	2.05468	1	3.1525	2.30897	0	0	-1.42289	0.933977	0.752553	45.5946	3.10144	2.15916	1.06378	0	0	0	0	0	0	0	0	0
2020	35	0.176488	1	0.0253093	0.162534	0	0	-1.28952	0.834551	0.751984	34.0382	0.0728767	-0.148915	-0.223036	0	0	0	0	0	0	0	0	0
2014	50	1.06275	1	0.877474	0.724042	0	0	-1.94724	0.520767	0.454445	53.4709	0.89155	1.13317	0.315827	0	0	0	0	0	0	0	0	0
2015	50	0.129542	1	0.0851494	0.121812	0	0	-2.07176	0.719792	0.387465	48.4795	0.0471529	-0.058051	0.0498636	0	0	0	0	0	0	0	0	0
2016	50	0.0196347	1	-0.024381	0.0194445	0	0	-2.08115	0.702687	0.365342	44.5382	0.0288758	0.15739	0.0188232	0	0	0	0	0	0	0	0	0
2017	50	0.305096	1	0.167919	0.266277	0	0	-2.13669	0.749589	0.511848	46.3005	0.135869	0.212483	-0.0748816	0	0	0	0	0	0	0	0	0
2018	50	1.06327	1	0.742398	0.724291	0	0	-1.9652	0.73072	0.566855	46.1211	0.913511	-0.819706	0.0176942	0	0	0	0	0	0	0	0	0
2019	50	0.0474007	1	0.0367425	0.0463115	0	0	-2.02822	0.770749	0.591951	45.5946	0.09198	0.520391	0.108682	0	0	0	0	0	0	0	0	0
2020	50	-0.0346485	1	-0.0912227	-0.035263	1	0	-2.05396	0.922782	0.543647	34.0382	0.0226645	-0.136695	0.0836735	-0.035263	-0.0325401	0.0724288	0	-0.0191706	-0.035263	-8.5897e-05	-1.20029	-1.20029
2017	55	-0.298867	0	0.0361349	-0.355057	1	0	-2.61806	0.95054	0.575245	46.3005	0.102274	0.0302786	0.190836	-0.355057	-0.337496	0.929563	0	-0.204245	0	-0.00323394	-16.4393	0
2018	55	0.0343377	0	0.101203	0.0337613	0	0	-2.62611	1.25168	0.512594	46.1211	0.121101	0.0647674	0.0953759	0	0	0	0	0	0	0	0	0
2019	55	-0.0140817	0	0.203679	-0.0141818	1	0	-2.52973	1.33045	0.53991	45.5946	0.16989	0.24907	0.0876522	-0.0141818	-0.0188681	0.0358761	0	-0.00765689	0	-0.000124244	-0.646613	0
2020	55	-0.00880085	0	-0.0433531	-0.00883981	1	1	-2.58557	1.38206	0.540957	34.0382	0.0316846	-0.250012	0.0963902	-0.00883981	-0.0122172	0.0228559	-0.00883981	-0.00478196	0	-2.15329e-05	-0.300892	0
2014	59	0.057444	0	0.168952	0.0558547	0	0	-3.74806	-0.239158	0.725987	53.4709	0.0572695	0.0323484	0.0676462	0	0	0	0	0	0	0	0	0
2015	59	-0.296639	0	0.0319461	-0.351885	1	0	-3.26732	-0.0325211	0.691936	48.4795	0.172709	0.130285	0.0438482	-0.351885	0.0114437	1.14972	0	-0.243482	0	-0.00223725	-17.0592	0
2016	59	-0.0584088	0	0.0645369	-0.0601841	1	1	-3.29068	0.0749978	0.646672	44.5382	0.0258958	0.147875	0.10944	-0.0601841	-0.00451368	0.198046	-0.0601841	-0.0389194	0	-0.000557977	-2.6805	0
2017	59	0.158392	0	0.169015	0.147033	0	0	-3.49487	-0.0849475	0.591054	46.3005	-0.0265928	0.37444	0.0305765	0	0	0	0	0	0	0	0	0
2018	59	0.08808	0	0.0200846	0.0844147	0	0	-3.78889	-0.122292	0.576934	46.1211	-9.64591e-05	0.0599633	0.20953	0	0	0	0	0	0	0	0	0
2019	59	0.079738	0	-0.0233319	0.0767184	0	0	-3.82418	-0.299434	0.51817	45.5946	0.0277927	-0.00409162	-0.0136414	0	0	0	0	0	0	0	0	0
2020	59	-0.23154	0	-0.118179	-0.263366	1	0	-3.59816	-0.0870591	0.494189	34.0382	0.0399015	-0.344358	0.0772461	-0.263366	0.0229284	0.947633	0	-0.130153	0	-0.000641533	-8.96453	0
2014	60	0.162896	1	0.0428526	0.150914	0	0	-3.18098	-0.548486	0.540798	53.4709	0.044578	-0.0421196	0.0735096	0	0	0	0	0	0	0	0	0
2015	60	-0.310597	1	-0.0194827	-0.371929	1	0	-2.78498	-0.0656708	0.503239	48.4795	0.0214955	-0.170647	-0.00257638	-0.371929	0.0244249	1.03581	0	-0.187169	-0.371929	-0.00236469	-18.0309	-18.0309
2016	60	-0.110797	1	-0.0214259	-0.11743	1	1	-2.70155	0.117915	0.515829	44.5382	-0.0337285	0.307198	0.000275119	-0.11743	-0.0138467	0.317243	-0.11743	-0.0605739	-0.11743	-0.00108871	-5.23013	-5.23013
2017	60	0.26069	1	0.156964	0.231659	0	0	-2.97715	-0.00762652	0.448532	46.3005	-0.0591228	0.572981	-0.015183	0	0	0	0	0	0	0	0	0
2018	60	0.0523249	1	0.0757994	0.0510019	0	0	-3.01075	-0.0254013	0.450591	46.1211	0.246792	-0.473297	0.22939	0	0	0	0	0	0	0	0	0
2019	60	0.141413	1	0.0253155	0.132267	0	0	-3.16808	-0.116772	0.440773	45.5946	0.0538132	0.102485	0.0788865	0	0	0	0	0	0	0	0	0
2020	60	0.324694	1	-0.0133223	0.281181	0	0	-3.42623	-0.217125	0.47259	34.0382	0.0108785	-0.107226	-0.0121631	0	0	0	0	0	0	0	0	0
2014	61	-0.244764	0	0.0555492	-0.280725	1	0	-1.21715	2.12533	0.554065	53.4709	0.0730955	0.0253345	-0.0389141	-0.280725	-0.596633	0.341684	0	-0.15554	0	-0.00206786	-15.0106	0
2015	61	0.0536353	0	0.190232	0.0522463	0	0	-1.17409	2.22881	0.622803	48.4795	0.184712	0.0882955	0.0893834	0	0	0	0	0	0	0	0	0
2016	61	0.163204	0	0.037432	0.151178	0	0	-1.34864	2.14463	0.637762	44.5382	0.130324	0.0598211	0.153699	0	0	0	0	0	0	0	0	0
2017	61	0.210983	0	-0.012272	0.191432	0	0	-1.58054	2.0416	0.659883	46.3005	0.0301177	0.0322835	0.070598	0	0	0	0	0	0	0	0	0
2018	61	-0.0589571	0	0.0321291	-0.0607666	1	0	-1.56278	2.11062	0.653134	46.1211	0.0870305	0.0517557	0.130048	-0.0607666	-0.128255	0.0949651	0	-0.0396887	0	-0.000428774	-2.80262	0
2019	61	0.239311	1	0.0887307	0.214555	0	0	-1.81537	1.9272	0.649514	45.5946	0.0400955	0.127304	0.078131	0	0	0	0	0	0	0	0	0
2020	61	0.112685	1	0.0708251	0.106776	0	0	-1.87606	1.81041	0.634451	34.0382	0.0276486	0.102724	-0.0184405	0	0	0	0	0	0	0	0	0
2017	62	0.49657	0	0.404209	0.403176	0	0	-3.81318	0.0317423	0.477586	46.3005	0.556854	0.171183	0.446078	0	0	0	0	0	0	0	0	0
2018	62	0.422016	0	0.203129	0.352075	0	0	-4.12618	-0.135748	0.500546	46.1211	0.0683447	0.325281	0.02925	0	0	0	0	0	0	0	0	0
2019	62	0.216579	0	-0.162451	0.196043	0	0	-4.33171	-0.234859	0.496825	45.5946	-0.119121	-0.236304	-0.109622	0	0	0	0	0	0	0	0	0
2020	62	0.137629	0	0.0704706	0.128946	0	0	-4.46385	-0.288277	0.50159	34.0382	0.106111	0.000779788	0.109297	0	0	0	0	0	0	0	0	0
2014	63	0.082909	1	0.0657808	0.0796509	0	0	-2.37726	0.265207	0.752458	53.4709	0.178944	-0.0728547	0.0888206	0	0	0	0	0	0	0	0	0
2015	63	0.229714	1	0.259261	0.206782	0	0	-2.47142	0.187881	0.641433	48.4795	0.204602	0.406701	0.0919812	0	0	0	0	0	0	0	0	0
2016	63	0.0104485	1	0.15901	0.0103942	0	0	-2.5198	0.335868	0.711347	44.5382	0.178709	0.114923	0.216693	0	0	0	0	0	0	0	0	0
2017	63	0.0748973	1	0.132991	0.0722251	0	0	-2.67778	0.279899	0.684777	46.3005	0.0844407	0.252142	0.170195	0	0	0	0	0	0	0	0	0
2018	63	-0.214144	1	-0.107961	-0.240982	1	0	-2.52822	0.413858	0.745184	46.1211	-0.150149	-0.00994948	-0.0587222	-0.240982	-0.099732	0.609255	0	-0.179576	-0.240982	-0.00170039	-11.1143	-11.1143
2019	63	0.0610834	1	-0.0718159	0.0592904	0	0	-2.56111	0.442232	0.731206	45.5946	0.0448208	0.100898	0.0184137	0	0	0	0	0	0	0	0	0
2020	63	0.118079	1	0.108006	0.111612	0	0	-2.62203	0.395286	0.693813	34.0382	0.100596	0.050463	0.0499077	0	0	0	0	0	0	0	0	0
2014	65	0.0222576	1	-0.0381066	0.0220136	0	0	-4.65747	0.486285	0.75983	53.4709	-0.122824	0.1063	-0.115856	0	0	0	0	0	0	0	0	0
2015	65	0.41714	1	0.241777	0.348641	0	0	-4.81627	0.434471	0.672985	48.4795	0.387158	0.0773671	0.196711	0	0	0	0	0	0	0	0	0
2016	65	1.04452	1	1.40451	0.715161	0	0	-3.76497	0.326764	0.698646	44.5382	1.41665	1.15317	-0.352206	0	0	0	0	0	0	0	0	0
2017	65	0.11049	1	-0.0413997	0.104802	0	0	-3.88416	0.164047	0.640241	46.3005	0.137933	-0.055168	0.152329	0	0	0	0	0	0	0	0	0
2018	65	0.0258353	1	0.0805471	0.0255072	0	0	-3.95046	0.137088	0.597413	46.1211	0.0967778	0.0516547	0.1376	0	0	0	0	0	0	0	0	0
2019	65	0.108077	1	0.183937	0.102626	0	0	-4.16944	0.287628	0.630137	45.5946	0.163358	0.123317	0.279774	0	0	0	0	0	0	0	0	0
2020	65	0.161886	1	0.0331115	0.150044	0	0	-4.20522	0.341488	0.655597	34.0382	0.131943	0.0924216	0.0176115	0	0	0	0	0	0	0	0	0
2014	66	-0.00839035	1	-0.0563218	-0.00842574	1	1	-2.9725	-0.643891	0.791154	53.4709	0.018169	-0.0827083	0.0443489	-0.00842574	0.00542526	0.0250455	-0.00842574	-0.00666606	-0.00842574	-6.20652e-05	-0.450532	-0.450532
2015	66	-0.0553009	1	-0.0848487	-0.0568888	1	1	-2.93604	-0.614392	0.779422	48.4795	-0.140742	-0.052076	-0.120312	-0.0568888	0.034952	0.167028	-0.0568888	-0.0443404	-0.0568888	-0.000361694	-2.75794	-2.75794
2016	66	-0.052206	1	-0.0137575	-0.0536181	1	1	-2.94706	-0.525789	0.767378	44.5382	0.141247	0.0370534	0.205886	-0.0536181	0.0281918	0.158016	-0.0536181	-0.0411453	-0.0536181	-0.000497102	-2.38805	-2.38805
2017	66	-0.539344	1	-0.866629	-1.98395	1	1	-1.92783	0.469388	0.502777	46.3005	-1.20347	-0.624256	-0.238702	-1.98395	-0.931243	3.82472	-1.98395	-0.997484	-1.98395	-0.0180703	-91.858	-91.858
2018	66	0.0528719	1	0.00388832	0.0515216	0	0	-1.97812	0.469195	0.584406	46.1211	0.122586	0.0776588	0.121357	0	0	0	0	0	0	0	0	0
2019	66	0.0833511	1	0.0951466	0.0800591	0	0	-2.07824	0.69237	0.600809	45.5946	0.10491	0.0258754	0.124972	0	0	0	0	0	0	0	0	0
2020	66	0.3322	1	0.148847	0.286832	0	0	-2.23799	0.644862	0.660481	34.0382	0.139346	0.213077	0.0122555	0	0	0	0	0	0	0	0	0
2014	69	0.0909853	1	0.0827004	0.0870812	0	0	-2.52571	1.12771	0.660105	53.4709	0.0856977	0.162507	-0.0501267	0	0	0	0	0	0	0	0	0
2015	69	0.0494212	1	0.111679	0.0482388	0	0	-2.58561	1.27415	0.634098	48.4795	0.0308379	0.138797	0.0425033	0	0	0	0	0	0	0	0	0
2016	69	0.100656	1	0.0725866	0.0959062	0	0	-2.6759	1.41697	0.671215	44.5382	0.0635089	0.0620876	0.0578843	0	0	0	0	0	0	0	0	0
2017	69	0.193346	1	0.0961799	0.176761	0	0	-2.82428	1.63627	0.698911	46.3005	0.130783	0.128929	0.102408	0	0	0	0	0	0	0	0	0
2018	69	0.137009	1	0.13958	0.128401	0	0	-2.96052	1.80999	0.737692	46.1211	0.14243	0.137982	0.150261	0	0	0	0	0	0	0	0	0
2019	69	0.246824	1	0.212065	0.220599	0	0	-3.17835	1.84441	0.749767	45.5946	0.186192	0.171631	0.183428	0	0	0	0	0	0	0	0	0
2020	69	0.363899	1	0.193282	0.310348	0	0	-3.53022	1.71867	0.75826	34.0382	0.21024	0.11662	0.251767	0	0	0	0	0	0	0	0	0
2017	78	0.832999	0	0.472329	0.605953	0	0	-3.29312	0.213144	0.790373	46.3005	0.999681	0.0957537	0.49931	0	0	0	0	0	0	0	0	0
2018	78	0.538952	0	0.497316	0.431102	0	0	-3.49785	0.0690985	0.825944	46.1211	0.379398	0.614308	0.152998	0	0	0	0	0	0	0	0	0
2019	78	0.0810767	0	0.0892778	0.0779575	0	0	-3.60047	-0.00784946	0.809302	45.5946	0.123368	0.0583144	0.148037	0	0	0	0	0	0	0	0	0
2020	78	-0.0354329	0	-0.148387	-0.0360759	1	0	-3.64218	-0.00757409	0.811438	34.0382	-0.143868	-0.0853829	-0.0660808	-0.0360759	0.000273242	0.131395	0	-0.0292734	0	-8.78772e-05	-1.22796	0
2014	88	-0.0222449	0	-0.00974984	-0.0224961	1	1	-1.7232	3.12187	0.188218	53.4709	-0.102633	0.115747	-0.11389	-0.0224961	-0.0702299	0.0387653	-0.0224961	-0.00423417	0	-0.000165709	-1.20289	0
2015	88	-0.172638	0	0.0974224	-0.189513	1	1	-1.51707	3.45483	0.229364	48.4795	-0.00612871	0.2478	-0.0227803	-0.189513	-0.654737	0.287505	-0.189513	-0.0434676	0	-0.00120491	-9.18751	0
2016	88	0.139907	0	0.078875	0.130946	0	0	-1.54706	3.37078	0.215342	44.5382	0.148397	-0.126642	0.047266	0	0	0	0	0	0	0	0	0
2017	88	0.211611	0	0.253086	0.191951	0	0	-1.5717	3.29734	0.238875	46.3005	0.347545	0.287503	0.179981	0	0	0	0	0	0	0	0	0
2018	88	0.17376	0	0.179676	0.160212	0	0	-1.64993	3.24063	0.248857	46.1211	0.142381	0.336473	0.0602903	0	0	0	0	0	0	0	0	0
2019	88	0.470478	0	0.128689	0.385588	0	0	-1.97543	2.92142	0.257485	45.5946	0.18091	0.0127925	0.120741	0	0	0	0	0	0	0	0	0
2020	88	-0.104789	0	0.0401666	-0.110696	1	0	-1.83481	3.20605	0.2492	34.0382	-0.0137759	0.0504638	-0.0437362	-0.110696	-0.354896	0.203106	0	-0.0275854	0	-0.000269644	-3.76789	0
2014	89	0.167635	0	0.224414	0.154981	0	0	-1.77446	1.45174	0.376038	53.4709	0.150079	0.0234052	0.120689	0	0	0	0	0	0	0	0	0
2015	89	-0.00697983	0	0.00162952	-0.0070043	1	0	-1.76211	1.39848	0.142207	48.4795	0.0622696	-0.758269	0.0569278	-0.0070043	-0.00979539	0.0123424	0	-0.000996057	0	-4.45327e-05	-0.339565	0
2016	89	0.0283679	0	-6.24507e-05	0.0279729	0	0	-1.75958	1.41347	0.141008	44.5382	0.0128529	0.597303	-0.0176556	0	0	0	0	0	0	0	0	0
2017	89	0.0936991	0	0.0463529	0.0895656	0	0	-1.80828	1.37369	0.144605	46.3005	0.15166	0.115258	0.110784	0	0	0	0	0	0	0	0	0
2018	89	0.0838433	0	0.250287	0.0805133	0	0	-1.83934	1.31851	0.13351	46.1211	0.0994042	0.183293	0.0499406	0	0	0	0	0	0	0	0	0
2019	89	0.0576014	0	0.157201	0.0560035	0	0	-1.91619	1.30389	0.138555	45.5946	0.160911	0.151761	0.18176	0	0	0	0	0	0	0	0	0
2020	89	-0.212741	0	0.0210202	-0.239198	1	0	-1.7436	1.61834	0.210235	34.0382	0.00468683	0.270386	0.0713105	-0.239198	-0.387104	0.417066	0	-0.0502879	0	-0.000582663	-8.1419	0
2014	90	0.173864	0	0.0244218	0.160301	0	0	-3.05536	0.732908	0.664769	53.4709	-0.0823079	0.0388211	-0.18389	0	0	0	0	0	0	0	0	0
2015	90	0.192321	1	0.0972104	0.175902	0	0	-3.14459	0.96325	0.625577	48.4795	0.0882435	0.0938513	0.00153273	0	0	0	0	0	0	0	0	0
2016	90	-0.0172148	1	0.224019	-0.0173647	1	0	-2.68402	1.13362	0.671569	44.5382	0.215848	0.25602	-0.22748	-0.0173647	-0.0196849	0.0466073	0	-0.0116616	-0.0173647	-0.000160991	-0.773394	-0.773394
2017	90	0.087063	1	0.565181	0.0834796	0	0	-2.42398	1.34061	0.74455	46.3005	0.62171	0.391786	0.278118	0	0	0	0	0	0	0	0	0
2018	90	0.512607	1	0.224316	0.413835	0	0	-2.613	1.1343	0.724716	46.1211	0.292126	0.176295	0.0672769	0	0	0	0	0	0	0	0	0
2019	90	0.436438	1	0.472249	0.362166	0	0	-2.73362	1.0112	0.760364	45.5946	0.456972	0.330767	0.215399	0	0	0	0	0	0	0	0	0
2020	90	0.167703	1	0.182574	0.155039	0	0	-2.7231	1.05127	0.774743	34.0382	0.226921	0.0282035	0.0613374	0	0	0	0	0	0	0	0	0
2014	157	-0.329268	1	-0.129786	-0.399386	1	1	-2.54363	1.28836	0.56006	100.875	-0.151936	0.166159	0.133639	-0.399386	-0.514553	1.01589	-0.399386	-0.22368	-0.399386	-0.00366282	-40.2882	-40.2882
2015	157	-0.1972	1	-0.201944	-0.219649	1	1	-2.38346	1.50764	0.566712	84.3425	-0.138705	-0.255119	-0.0792245	-0.219649	-0.331151	0.523525	-0.219649	-0.124478	-0.219649	-0.00142631	-18.5258	-18.5258
2016	157	-0.035215	1	-0.00235362	-0.03585	1	1	-2.58118	1.49336	0.576009	77.1639	-0.070589	0.108182	0.162993	-0.03585	-0.0535371	0.0925354	-0.03585	-0.02065	-0.03585	-0.000303494	-2.76633	-2.76633
2017	157	0.162336	0	-0.0264009	0.150432	0	0	-2.85008	1.27335	0.540256	77.8033	-0.0422198	0.0104138	0.0762565	0	0	0	0	0	0	0	0	0
2018	157	0.233046	0	0.0722135	0.209487	0	0	-2.94328	1.18072	0.585172	72.0535	0.144836	-0.261115	0.0285396	0	0	0	0	0	0	0	0	0
2019	157	0.50915	1	0.209865	0.411547	0	0	-3.12563	0.754204	0.570609	72.952	0.219005	0.219757	-0.0102046	0	0	0	0	0	0	0	0	0
2020	157	0.503414	1	0.167828	0.407738	0	0	-3.32046	0.579896	0.588158	60.0574	0.178212	0.149607	-0.034709	0	0	0	0	0	0	0	0	0
2014	301	-0.235171	1	-0.383877	-0.268102	1	0	-2.55052	1.62447	0.215455	92.8227	-0.490568	-0.14892	-0.512039	-0.268102	-0.435525	0.6838	0	-0.0577639	-0.268102	-0.00206866	-24.886	-24.886
2015	301	-0.116615	1	-0.0582282	-0.123994	1	1	-2.40394	1.84878	0.264025	84.0306	-0.207309	0.139124	-0.229927	-0.123994	-0.229237	0.298074	-0.123994	-0.0327375	-0.123994	-0.000826907	-10.4193	-10.4193
2016	301	0.143005	1	0.207951	0.13366	0	0	-2.49391	1.83476	0.302185	73.1311	0.230501	0.163575	0.186744	0	0	0	0	0	0	0	0	0
2017	301	0.402105	1	-0.0180059	0.337974	0	0	-2.96564	1.3789	0.186972	71.3607	-0.0373279	-0.0434591	0.0966404	0	0	0	0	0	0	0	0	0
2018	301	2.05468	1	2.55396	2.80835	0	0	-2.64313	0.170547	0.407513	69.7296	3.16136	0.453668	0.0288391	0	0	0	0	0	0	0	0	0
2019	301	0.349646	1	0.201281	0.299843	0	0	-2.74869	0.342178	0.563384	66.2252	0.262856	0.673601	0.0685605	0	0	0	0	0	0	0	0	0
2020	301	-0.0848114	1	0.0310018	-0.0886251	1	0	-2.50534	1.01633	0.64172	53.5574	0.216055	0.0527506	0.0613131	-0.0886251	-0.0900722	0.222036	0	-0.0568725	-0.0886251	-0.00023438	-4.74653	-4.74653
2015	400	-0.121171	1	0.0164231	-0.129165	1	0	-2.51861	0.530518	0.449712	116.247	0.0166671	-0.0134573	0.028593	-0.129165	-0.0685245	0.325317	0	-0.0580871	-0.129165	-0.000704776	-15.015	-15.015
2016	400	0.307734	1	0.100982	0.268296	0	0	-2.79182	0.397825	0.472021	103.549	0.0104424	-0.0485742	0.0153547	0	0	0	0	0	0	0	0	0
2017	400	0.0753316	1	0.0391088	0.0726291	0	0	-2.90393	0.393301	0.469273	100.727	0.0172522	0.0637579	0.0567378	0	0	0	0	0	0	0	0	0
2018	400	-0.204648	1	0.0685412	-0.228971	1	0	-2.71827	0.573287	0.426969	105.082	0.0130463	0.16691	0.0563666	-0.228971	-0.131266	0.622404	0	-0.0977633	-0.228971	-0.00160763	-24.0606	-24.0606
2019	400	0.236051	0	0.0879164	0.211921	0	0	-2.93741	0.395935	0.42498	98.8829	0.0701411	0.182924	0.0773613	0	0	0	0	0	0	0	0	0
2020	400	0.101921	0	0.0347696	0.0970551	0	0	-3.00446	0.406617	0.452629	80.9781	-0.00464255	0.15299	-0.0346594	0	0	0	0	0	0	0	0	0
2014	401	-0.00292788	1	0.125233	-0.00293217	1	0	-2.10635	1.03401	0.694987	137.356	0.114608	0.0366056	0.0608814	-0.00293217	-0.0030319	0.00617619	0	-0.00203782	-0.00293217	-9.63577e-06	-0.40275	-0.40275
2015	401	-0.290875	1	0.00688816	-0.343724	1	1	-1.90831	1.31272	0.725468	119.795	-0.0177221	0.0350719	0.127965	-0.343724	-0.451214	0.655931	-0.343724	-0.249361	-0.343724	-0.000433709	-41.1763	-41.1763
2016	401	0.11045	1	-0.0718426	0.104765	0	0	-2.13841	1.21276	0.730765	108.109	-0.045918	-0.0399459	0.0794272	0	0	0	0	0	0	0	0	0
2017	401	0.239523	1	0.107551	0.214727	0	0	-2.37483	0.987228	0.725263	103.932	0.135418	0.0940452	0.157117	0	0	0	0	0	0	0	0	0
2018	401	1.0176	1	0.471287	0.70191	0	0	-2.72892	0.697936	0.615594	96.5746	0.517099	0.349942	0.169252	0	0	0	0	0	0	0	0	0
2019	401	0.118594	1	0.27378	0.112072	0	0	-2.65934	0.565332	0.525172	89.5766	0.400264	0.0974918	0.218605	0	0	0	0	0	0	0	0	0
2020	401	0.0281855	1	-0.129935	0.0277956	0	0	-2.71701	0.507685	0.454608	77.1776	-0.108861	-0.153262	-0.0789805	0	0	0	0	0	0	0	0	0
2014	402	0.108302	0	0.142625	0.102829	0	0	-4.4627	1.37997	0.693987	89.1773	0.0345498	0.344712	0.0138649	0	0	0	0	0	0	0	0	0
2015	402	-0.293664	0	0.0435968	-0.347664	1	0	-4.04256	1.91539	0.72555	77.8493	0.16858	-0.18851	0.0960767	-0.347664	-0.665913	1.40545	0	-0.252247	0	-0.00349442	-27.0654	0
2016	402	0.275481	0	0.354769	0.243323	0	0	-4.05836	1.7376	0.724098	74.9481	0.277866	0.480995	0.050265	0	0	0	0	0	0	0	0	0
2017	402	0.285444	0	-0.0508882	0.251104	0	0	-4.31384	1.5906	0.730814	68.8388	-0.0139468	-0.0608629	-0.00956278	0	0	0	0	0	0	0	0	0
2018	402	-0.133467	0	0.0161858	-0.143255	1	0	-4.12985	1.90458	0.749551	61.4197	0.10702	-0.148482	0.0662685	-0.143255	-0.272841	0.591621	0	-0.107377	0	-0.000681252	-8.79868	0
2019	402	0.184082	0	0.122631	0.168967	0	0	-4.21526	1.82238	0.759361	58.991	0.0427689	0.282756	-0.0408151	0	0	0	0	0	0	0	0	0
2020	402	-0.307922	0	-0.261238	-0.368057	1	0	-3.93329	2.23404	0.764757	51.5328	-0.0478324	-0.760005	0.0382858	-0.368057	-0.822253	1.44768	0	-0.281474	0	-0.0020897	-18.967	0
2014	407	0.286407	0	5.86076e-05	0.251853	0	0	-2.97516	0.356554	0.506253	130.669	-0.179692	0.270641	-0.0997019	0	0	0	0	0	0	0	0	0
2015	407	-0.126349	0	0.270778	-0.135074	1	0	-2.7941	0.503463	0.494332	128.592	0.284569	0.273759	0.238545	-0.135074	-0.0680049	0.377411	0	-0.0667715	0	-0.000714183	-17.3694	0
2016	407	0.055949	0	-0.111289	0.0544399	0	0	-2.80145	0.484728	0.41451	113.339	-0.196666	-0.00503881	-0.243779	0	0	0	0	0	0	0	0	0
2017	407	0.444625	0	-0.144088	0.367849	0	0	-3.2522	0.276087	0.465132	105.295	-0.0760126	-0.0750303	0.00693652	0	0	0	0	0	0	0	0	0
2018	407	0.221487	0	0.338247	0.200069	0	0	-3.15134	0.318112	0.574102	97.507	0.309688	0.221803	0.00858305	0	0	0	0	0	0	0	0	0
2019	407	0.143822	0	0.135222	0.134375	0	0	-3.22747	0.196458	0.552642	95.7357	0.552876	0.245459	0.494607	0	0	0	0	0	0	0	0	0
2020	407	-0.140591	0	0.148091	-0.151511	1	0	-3.09982	0.384646	0.570321	80.1967	-0.121597	-0.117898	-0.0977292	-0.151511	-0.0582781	0.469656	0	-0.0864098	0	-0.000386819	-12.1507	0
2017	408	0.219101	0	-0.0750877	0.198114	0	0	-2.88296	0.892265	0.156207	125.645	0.0215232	0.0535033	0.0858856	0	0	0	0	0	0	0	0	0
2018	408	-0.155242	0	0.0222701	-0.168705	1	0	-2.75212	1.25313	0.207796	112.403	0.0199889	0.0559816	0.0578809	-0.168705	-0.21141	0.464296	0	-0.0350562	0	-0.000915981	-18.9629	0
2019	408	-0.246966	0	0.0523711	-0.283646	1	1	-2.47023	1.56391	0.180113	108.429	0.000412902	0.179496	0.00216986	-0.283646	-0.443595	0.70067	-0.283646	-0.0510883	0	0.000690388	-30.7555	0
2020	408	-0.0570064	0	-0.112944	-0.0586958	1	1	-2.4744	1.51706	0.0876396	88.3388	-0.0242121	-0.534795	0.0386865	-0.0586958	-0.0890451	0.145237	-0.0586958	-0.00514408	0	-0.000172892	-5.18511	0
2014	417	0.0062732	0	0.0763445	0.0062536	0	0	-2.49667	-0.226662	0.532677	109.199	0.0510991	0.10088	0.0373667	0	0	0	0	0	0	0	0	0
2015	417	-0.0207981	0	0.0694948	-0.0210174	1	0	-2.46752	-0.163137	0.530825	91.8904	0.0891799	0.0504687	0.0810542	-0.0210174	0.00342873	0.051861	0	-0.0111566	0	-0.000113514	-1.9313	0
2016	417	-0.00296306	0	0.0398759	-0.00296746	1	1	-2.50146	-0.0538358	0.551745	83.8689	0.0446637	0.0351354	0.0815728	-0.00296746	0.000159756	0.00742298	-0.00296746	-0.00163728	0	-3.04296e-05	-0.248877	0
2017	417	0.0671818	0	0.118203	0.0650214	0	0	-2.41901	-0.0286631	0.572341	85.224	0.171106	0.0626394	0.02362	0	0	0	0	0	0	0	0	0
2018	417	0.0281067	1	0.0561751	0.0277189	0	0	-2.41376	-0.0160687	0.575794	77.3634	0.00600889	0.109008	-0.0269658	0	0	0	0	0	0	0	0	0
2019	417	0.0212151	0	0.102984	0.0209932	0	0	-2.43444	-0.00811156	0.562743	75.0661	0.0992291	0.0963689	0.0989153	0	0	0	0	0	0	0	0	0
2020	417	-0.419745	0	-0.0603761	-0.544288	1	0	-1.96833	0.564036	0.564571	59.5765	0.0307972	-0.148942	0.108985	-0.544288	-0.306998	1.07134	0	-0.307289	0	-0.00213041	-32.4268	0
2014	422	-0.0569537	0	0.0406397	-0.0586399	1	1	-2.89683	0.720564	0.79884	122.795	-0.278855	0.956733	0.160476	-0.0586399	-0.0422538	0.16987	-0.0586399	-0.0468439	0	-0.000569725	-7.20069	0
2015	422	0.00854955	0	-0.0222301	0.00851321	0	0	-2.93508	0.779422	0.798188	97.6247	0.012661	-0.0748651	0.0423962	0	0	0	0	0	0	0	0	0
2016	422	-0.172077	1	0.0690315	-0.188835	1	0	-2.89505	0.963082	0.828894	90.0191	0.0100943	0.152341	0.158921	-0.188835	-0.181863	0.546687	0	-0.156524	-0.188835	-0.00182085	-16.9987	-16.9987
2017	422	-0.212522	1	0.054893	-0.238919	1	1	-2.49417	1.00163	0.90769	86.5765	0.084462	0.109209	-0.0775207	-0.238919	-0.239309	0.595906	-0.238919	-0.227449	-0.238919	-0.00188367	-20.6848	-20.6848
2018	422	0.0716681	1	-0.123237	0.0692164	0	0	-2.71977	0.624619	0.90769	78.6056	0.0373914	-0.216726	0.19379	0	0	0	0	0	0	0	0	0
2019	422	0.144218	1	-0.0125172	0.134721	0	0	-2.85936	0.455796	0.90769	82.5195	-0.0779846	-0.0270534	-0.0731155	0	0	0	0	0	0	0	0	0
2020	422	-0.058344	1	-0.0875824	-0.0601153	1	0	-2.91282	0.466745	0.90769	61.1913	-0.0811065	-0.307433	0.0324889	-0.0601153	-0.0280585	0.175105	0	-0.0564467	-0.0601153	0.000300833	-3.67853	-3.67853
2014	423	-0.00181608	1	0.201799	-0.00181774	1	0	-2.07253	0.621001	0.192	135.917	0.172961	0.0366082	0.288871	-0.00181774	-0.00112882	0.00376732	0	-0.000349005	-0.00181774	-1.21094e-05	-0.247061	-0.247061
2015	423	0.359354	1	-0.0157591	0.307009	0	0	-2.36557	0.457256	0.177256	133.737	0.113046	-0.210473	0.099071	0	0	0	0	0	0	0	0	0
2016	423	0.159179	1	0.140756	0.147712	0	0	-2.66629	0.454263	0.157136	121.863	0.0830038	0.379844	0.236047	0	0	0	0	0	0	0	0	0
2017	423	0.167039	1	0.152723	0.154469	0	0	-2.72817	0.518026	0.202369	111.085	0.0688416	0.249218	-0.0237729	0	0	0	0	0	0	0	0	0
2018	423	-0.0046151	1	0.210532	-0.00462579	1	0	-2.71961	0.636616	0.183198	102.163	0.267967	0.230478	0.26403	-0.00462579	-0.00294485	0.0125803	0	-0.000847436	-0.00462579	-2.1169e-05	-0.472586	-0.472586
2019	423	-0.539344	1	-0.0158707	-0.908386	1	1	-1.78752	1.3709	0.139923	100.357	-0.020826	-0.0347387	-0.0445344	-0.908386	-1.2453	1.62376	-0.908386	-0.127104	-0.908386	0.00595733	-91.1632	-91.1632
2020	423	0.152373	1	-0.178143	0.141823	0	0	-2.02306	1.16679	0.107124	83.3716	-0.431564	0.373325	-0.337828	0	0	0	0	0	0	0	0	0
2014	425	-0.136636	0	0.0597746	-0.146919	1	1	-2.68373	0.740043	0.581602	99.9418	0.102098	-0.0650758	0.125197	-0.146919	-0.108727	0.394292	-0.146919	-0.0854486	0	-0.00113362	-14.6834	0
2015	425	-0.285264	1	-0.0901231	-0.335843	1	1	-2.43726	0.941505	0.517557	98.4356	-0.0704046	-0.137709	0.0189681	-0.335843	-0.316197	0.818534	-0.335843	-0.173818	-0.335843	-0.00223971	-33.0589	-33.0589
2016	425	0.0140115	1	-0.110397	0.0139142	0	0	-2.52958	0.956873	0.534267	94.7049	-0.0389035	-0.377286	0.0395148	0	0	0	0	0	0	0	0	0
2017	425	0.724629	1	0.163351	0.545012	0	0	-3.06285	0.535606	0.516661	105.658	0.181509	0.0804902	0.169765	0	0	0	0	0	0	0	0	0
2018	425	0.524488	1	0.147052	0.421658	0	0	-3.43453	0.321497	0.504644	101.53	0.161162	0.137203	0.11118	0	0	0	0	0	0	0	0	0
2019	425	0.332493	1	0.171329	0.287051	0	0	-3.71248	0.26707	0.564685	92.5165	0.183191	0.174578	0.174083	0	0	0	0	0	0	0	0	0
2020	425	0.249969	1	0.0542611	0.223119	0	0	-3.88552	0.215947	0.627759	76.4399	0.0659423	0.0883634	0.015861	0	0	0	0	0	0	0	0	0
2014	488	-0.0631331	1	-0.123258	-0.065214	1	0	-2.70034	1.09015	0.747491	124.481	-0.111578	-0.25287	-0.102193	-0.065214	-0.0710929	0.1761	0	-0.0487469	-0.065214	-0.000434441	-8.11788	-8.11788
2015	488	0.0571136	1	0.0880829	0.0555422	0	0	-2.83195	1.3509	0.778623	123.361	0.0121804	0.36339	0.0882565	0	0	0	0	0	0	0	0	0
2016	488	0.117581	1	0.112718	0.111167	0	0	-2.8552	1.29371	0.725773	103.796	0.133685	0.0469729	0.0457561	0	0	0	0	0	0	0	0	0
2017	488	0.306002	1	-0.000456658	0.266971	0	0	-3.07752	1.27644	0.713381	98.9973	0.179183	0.191986	0.134527	0	0	0	0	0	0	0	0	0
2018	488	-0.0202459	1	0.147379	-0.0204537	1	0	-2.94488	1.29399	0.754349	88.0563	0.130393	0.0317352	0.0182067	-0.0204537	-0.0264669	0.0602338	0	-0.0154292	-0.0204537	-9.36025e-05	-1.80108	-1.80108
2019	488	0.0526282	1	0.219882	0.05129	0	0	-3.10116	1.17026	0.731114	95.3424	0.0634242	0.158495	0.168419	0	0	0	0	0	0	0	0	0
2020	488	0.0112216	1	-0.0325578	0.0111591	0	0	-3.18235	1.09171	0.718262	77.3087	-0.0533665	-0.0471697	0.0166663	0	0	0	0	0	0	0	0	0
2015	498	0.0842479	1	0.514506	0.0808865	0	0	-2.3966	0.339329	0.708156	71.2423	0.0293344	0.0948773	0.075639	0	0	0	0	0	0	0	0	0
2016	498	0.0982601	1	0.455308	0.0937272	0	0	-2.32677	0.613193	0.769289	68.0219	0.20948	0.170554	0.0458955	0	0	0	0	0	0	0	0	0
2017	498	0.520037	1	0.231541	0.418735	0	0	-2.68548	0.352955	0.769372	61.0082	0.302819	-0.193335	0.242786	0	0	0	0	0	0	0	0	0
2018	498	0.192467	1	0.060497	0.176024	0	0	-2.83141	0.481035	0.733793	52.8676	0.0553238	0.17406	0.0252271	0	0	0	0	0	0	0	0	0
2019	498	0.575019	0	0.260847	0.454267	0	0	-3.10811	0.320892	0.742626	58.039	0.260704	0.289247	0.0831241	0	0	0	0	0	0	0	0	0
2020	498	0.480508	0	0.356181	0.392385	0	0	-3.20124	0.469662	0.765899	48.3115	0.307594	0.423558	0.00831307	0	0	0	0	0	0	0	0	0
2014	503	-0.0526221	0	0.338729	-0.0540572	1	0	-0.64058	1.99551	0.0777377	40.9557	0.295033	0.432947	-0.196824	-0.0540572	-0.107872	0.034628	0	-0.00402095	0	-0.000641574	-2.21395	0
2015	503	-0.00637739	0	0.292362	-0.00639781	1	1	-0.20374	2.03406	0.0777377	40.2877	0.535879	0.291298	0.105096	-0.00639781	-0.0130135	0.00130349	-0.00639781	-0.000439789	0	-4.36884e-05	-0.257753	0
2016	503	0.118693	0	0.204751	0.112161	0	0	-0.221799	1.92892	0.0777377	39.3005	0.403439	0.0696332	0.30928	0	0	0	0	0	0	0	0	0
2017	503	-0.151451	0	0.187372	-0.164227	1	0	-0.455295	2.06342	0.0777377	39.6913	0.109067	0.119833	0.507071	-0.164227	-0.338871	0.074772	0	-0.00630852	0	-0.00188024	-6.51839	0
2018	503	-0.481069	0	-0.0372236	-0.655985	1	1	0.24756	2.59597	0.0777377	36.3099	-0.34055	-0.0840221	-0.38746	-0.655985	-1.70292	-0.162396	-0.655985	-0.0321419	0	-0.00615174	-23.8187	0
2019	503	0.360628	0	0.0333947	0.307947	0	0	-0.115863	2.30726	0.0777377	34.9369	0.0870723	-0.0439156	0.142595	0	0	0	0	0	0	0	0	0
2020	503	0.596241	0	0.092606	0.467651	0	0	-0.511013	1.83315	0.256475	29.2923	0.0275613	-0.0206935	-0.0450007	0	0	0	0	0	0	0	0	0
2014	513	0.200394	1	0.0224908	0.182649	0	0	-2.30263	0.275473	0.440964	56.0415	0.136934	-0.116944	0.0451713	0	0	0	0	0	0	0	0	0
2015	513	0.194127	1	0.232667	0.177415	0	0	-2.4156	0.198914	0.404534	51.9178	0.191104	0.117162	0.126656	0	0	0	0	0	0	0	0	0
2016	513	0.155767	1	0.198569	0.144764	0	0	-2.49745	0.319221	0.325153	46.3962	0.159585	0.35509	0.0966548	0	0	0	0	0	0	0	0	0
2017	513	0.114901	1	0.142444	0.108765	0	0	-2.50568	0.622473	0.293382	48.2027	0.10418	0.233731	0.00362756	0	0	0	0	0	0	0	0	0
2018	513	0.0386459	1	0.2424	0.0379179	0	0	-2.44676	0.676993	0.326166	48.8958	0.261003	0.179174	0.164153	0	0	0	0	0	0	0	0	0
2019	513	0.0591424	1	0.161503	0.0574595	0	0	-2.34233	0.649983	0.317149	44.7477	0.122067	0.278715	-0.0398388	0	0	0	0	0	0	0	0	0
2020	513	0.121018	1	0.0722281	0.114237	0	0	-2.53161	0.671528	0.337565	33.5738	0.0809922	0.0609754	0.156039	0	0	0	0	0	0	0	0	0
2014	516	0.0890921	1	0.130356	0.0853444	0	0	-2.40054	-0.100156	0.545332	113.036	0.0842974	0.189726	0.0743044	0	0	0	0	0	0	0	0	0
2015	516	0.00438343	1	0.121119	0.00437386	0	0	-2.38857	0.309152	0.373586	94.4493	0.138629	0.131656	0.122286	0	0	0	0	0	0	0	0	0
2016	516	0.00777172	0	0.048042	0.00774167	0	0	-2.39548	0.345942	0.370194	111.18	0.0733774	0.0597235	0.0725393	0	0	0	0	0	0	0	0	0
2017	516	0.0327726	0	0.099865	0.0322471	0	0	-2.38885	0.362408	0.377534	112.022	0.164708	0.0581928	0.125821	0	0	0	0	0	0	0	0	0
2018	516	-0.497636	0	-0.157479	-0.688431	1	0	-1.976	1.27611	0.209426	103.318	0.164274	-0.233026	0.439942	-0.688431	-0.878514	1.36034	0	-0.144176	0	-0.00747579	-71.1275	0
2019	516	-0.514083	0	0.546738	-0.721718	1	1	-0.464923	2.31478	0.501938	96.1712	0.512799	0.319672	-0.276751	-0.721718	-1.67062	0.335543	-0.721718	-0.362257	0	-0.00383368	-69.4084	0
2020	516	0.621658	0	0.446216	0.483449	0	0	-0.869331	2.02086	0.584864	82.1311	0.47266	0.0484751	0.393606	0	0	0	0	0	0	0	0	0
2014	517	-0.254577	1	-0.0872811	-0.293804	1	0	-3.70759	0.550954	0.387116	70.5512	0.187443	-0.374233	-0.00865204	-0.293804	-0.161872	1.0893	0	-0.113736	-0.293804	-0.00171932	-20.7282	-20.7282
2015	517	-0.539344	1	0.188795	-1.124	1	1	-2.5131	1.95393	0.543365	70.1315	0.362622	-0.101348	0.292058	-1.124	-2.19623	2.82474	-1.124	-0.610745	-1.124	-0.00688767	-78.8281	-78.8281
2016	517	0.536415	1	0.155971	0.429452	0	0	-2.91548	1.86079	0.668969	62.5874	0.225835	-0.0536064	0.198733	0	0	0	0	0	0	0	0	0
2017	517	1.46823	1	0.204069	0.903502	0	0	-3.58564	1.12959	0.678841	62.8306	0.114024	0.430884	-0.119546	0	0	0	0	0	0	0	0	0
2018	517	-0.0695195	1	0.407007	-0.0720542	1	0	-3.32172	1.81292	0.803889	56.2563	0.275189	0.642858	0.0831775	-0.0720542	-0.130629	0.239344	0	-0.0579236	-0.0720542	-0.000540829	-4.0535	-4.0535
2019	517	0.679175	1	0.412322	0.518303	0	0	-3.73222	1.79269	0.831331	52.4324	0.463426	0.330912	0.355553	0	0	0	0	0	0	0	0	0
2020	517	0.677686	1	-0.0977704	0.517416	0	0	-4.73978	1.80217	0.844589	40.0164	-0.158623	0.0395716	0.331917	0	0	0	0	0	0	0	0	0
2019	519	0.0742981	0	0.0668383	0.0716675	0	0	-1.85306	0.727135	0.256386	66.3814	0.0563501	0.0959526	0.02493	0	0	0	0	0	0	0	0	0
2020	519	0.21448	0	0.0498891	0.194316	0	0	-2.02909	0.632604	0.29993	61.9508	0.0678626	0.0281404	0.049568	0	0	0	0	0	0	0	0	0
2014	528	-0.182069	1	0.0486243	-0.200977	1	1	-2.26787	0.703541	0.561288	92.6399	-0.135689	0.655053	0.00518256	-0.200977	-0.141396	0.455791	-0.200977	-0.112806	-0.200977	-0.00169036	-18.6185	-18.6185
2015	528	-0.35339	1	-0.167865	-0.436013	1	1	-2.04086	1.11928	0.563075	70.6849	-0.223399	-0.210153	-0.014373	-0.436013	-0.48802	0.889842	-0.436013	-0.245508	-0.436013	-0.0031205	-30.8195	-30.8195
2016	528	0.0525225	1	-0.0821628	0.0511896	0	0	-2.17283	1.07784	0.570183	64.6202	-0.0402039	-0.0192606	0.0405813	0	0	0	0	0	0	0	0	0
2017	528	0.607934	1	0.221942	0.47495	0	0	-2.59361	0.653747	0.579048	64.8716	0.163471	0.256751	0.109292	0	0	0	0	0	0	0	0	0
2018	528	0.605513	1	0.343546	0.473443	0	0	-2.91456	0.371142	0.614775	60.3437	0.437417	0.123148	0.284914	0	0	0	0	0	0	0	0	0
2019	528	0.0604074	1	0.0880574	0.0586532	0	0	-2.92087	0.442839	0.637307	52.9069	0.182505	-0.0646299	0.130157	0	0	0	0	0	0	0	0	0
2020	528	0.199468	1	0.127137	0.181878	0	0	-2.86162	0.391064	0.649732	43.612	0.114961	0.0456425	-0.126194	0	0	0	0	0	0	0	0	0
2014	530	-0.0716226	0	0.101948	-0.0743169	1	0	-1.94922	0.761756	0.324261	78.4404	0.114528	0.0778934	0.160756	-0.0743169	-0.0566113	0.14486	0	-0.0240981	0	-0.000366677	-5.82945	0
2015	530	0.127517	0	-0.0156211	0.120018	0	0	-2.15027	0.932018	0.335244	78.9123	0.00636361	0.0626583	0.0874336	0	0	0	0	0	0	0	0	0
2016	530	0.106985	0	0.117509	0.10164	0	0	-2.24978	1.0298	0.334328	68.888	0.125931	0.0967421	0.123795	0	0	0	0	0	0	0	0	0
2017	530	0.168708	0	0.0553638	0.155899	0	0	-2.48901	0.994033	0.378105	65.0027	0.0223305	0.108821	0.105712	0	0	0	0	0	0	0	0	0
2018	530	-0.0546471	0	0.0328068	-0.056197	1	0	-2.4634	1.04105	0.378905	59.3606	0.142541	-0.117635	0.173149	-0.056197	-0.058504	0.138436	0	-0.0212933	0	-0.000433873	-3.33589	0
2019	530	-0.068265	0	0.0598602	-0.0707068	1	1	-2.44922	1.10405	0.374875	63.3964	0.0189579	-0.0657366	0.0755188	-0.0707068	-0.0780637	0.173177	-0.0707068	-0.0265062	0	0.0001129	-4.48256	0
2020	530	-0.0570916	0	-0.131765	-0.0587862	1	1	-1.93805	1.19069	0.392913	50.0082	-0.108248	-0.128394	-0.560866	-0.0587862	-0.0699959	0.11393	-0.0587862	-0.0230978	0	-4.76757e-05	-2.93979	0
2014	536	0.26594	1	-0.0953127	0.235815	0	0	-2.42913	0.396803	0.617403	58.8006	-0.0273774	-0.199243	0.135675	0	0	0	0	0	0	0	0	0
2015	536	-0.225788	1	0.0580593	-0.255909	1	0	-2.11556	0.501587	0.663016	51.7167	-0.0217587	0.181594	-0.0794202	-0.255909	-0.128361	0.541392	0	-0.169672	-0.255909	-0.00193713	-13.2348	-13.2348
2016	536	-0.183595	1	-0.0831782	-0.202844	1	1	-2.02044	1.45171	0.309024	49.3115	-0.121671	0.261158	-0.013933	-0.202844	-0.294472	0.409835	-0.202844	-0.0626838	-0.202844	-0.00204301	-10.0026	-10.0026
2017	536	0.102133	1	0.0482626	0.097247	0	0	-2.29567	1.4584	0.389247	51.7787	0.207353	-0.465863	0.385364	0	0	0	0	0	0	0	0	0
2018	536	-0.0759376	1	0.260644	-0.0789757	1	0	-2.19559	1.44114	0.605061	50.1127	0.244601	0.0410292	0.223492	-0.0789757	-0.113815	0.173398	0	-0.0477851	-0.0789757	-0.000803257	-3.95768	-3.95768
2019	536	-0.539344	1	-0.0501432	-1.11996	1	1	-1.49673	2.29458	0.661928	44.9369	-0.166617	0.539805	0.254587	-1.11996	-2.56983	1.67627	-1.11996	-0.741332	-1.11996	-0.0177609	-50.3275	-50.3275
2020	536	0.488255	1	-0.146413	0.397604	0	0	-1.90806	1.71042	0.54102	39.276	-0.125815	-0.452344	-0.112081	0	0	0	0	0	0	0	0	0
2014	539	-0.0578704	1	0.0434772	-0.0596124	1	0	-3.77072	0.866435	0.597825	70.0471	0.0795548	0.0452979	0.0687341	-0.0596124	-0.0516503	0.224782	0	-0.0356378	-0.0596124	-0.000439114	-4.17568	-4.17568
2015	539	-0.114394	1	0.0671431	-0.121483	1	1	-3.61227	1.02814	0.57978	58.8959	0.0355901	0.0302199	-0.00138593	-0.121483	-0.124901	0.43883	-0.121483	-0.0704336	-0.121483	-0.00077238	-7.15487	-7.15487
2014	541	0.214495	0	0.161976	0.194329	0	0	-1.23284	0.196969	0.171864	66.6371	0.165929	0.150464	0.158183	0	0	0	0	0	0	0	0	0
2015	541	-0.0625626	1	-0.0143515	-0.0646053	1	0	-1.27628	0.743147	0.163774	58.6301	-0.01634	-0.00784559	0.0917203	-0.0646053	-0.0480112	0.0824543	0	-0.0105807	-0.0646053	-0.000410754	-3.78782	-3.78782
2016	541	0.170266	0	0.196151	0.157231	0	0	-1.27787	0.594456	0.179453	58.2678	0.319303	-0.371557	0.163641	0	0	0	0	0	0	0	0	0
2017	541	0.12884	0	0.0584074	0.12119	0	0	-1.41745	0.401163	0.15437	63.265	-0.00955555	0.417415	0.00884492	0	0	0	0	0	0	0	0	0
2018	541	0.000465157	0	-0.0199682	0.000465049	0	0	-1.41521	0.385136	0.223124	58.2141	0.0140389	-0.180568	0.0113276	0	0	0	0	0	0	0	0	0
2019	541	-0.122142	0	-0.0852567	-0.130271	1	0	-1.48748	0.615296	0.205303	54.1111	-0.0549641	-0.259913	0.147598	-0.130271	-0.080155	0.193774	0	-0.026745	0	-0.00114128	-7.04909	0
2020	541	0.122046	0	0.130105	0.115154	0	0	-1.5541	0.82194	0.259076	40.6776	0.138277	0.0864679	0.0897395	0	0	0	0	0	0	0	0	0
2017	543	0.14802	0	0.001549	0.138038	0	0	-3.5576	0.776896	0.480776	85.224	0.0263666	0.180748	0.0496631	0	0	0	0	0	0	0	0	0
2018	543	0.0990399	0	0.0811688	0.094437	0	0	-3.63522	0.767356	0.501899	77.3634	0.0295428	0.089539	0.0127261	0	0	0	0	0	0	0	0	0
2019	543	0.19944	0	0.139656	0.181855	0	0	-3.82873	0.715114	0.4456	75.0661	0.156547	0.0957243	0.168203	0	0	0	0	0	0	0	0	0
2020	543	0.0409985	0	0.0355125	0.0401804	0	0	-3.88389	0.698743	0.425592	59.5765	0.0172777	0.112103	0.0322592	0	0	0	0	0	0	0	0	0
2014	547	0.596533	0	0.178713	0.467834	0	0	-1.89788	1.40331	0.300708	58.8006	0.230036	-0.00961423	-0.0304583	0	0	0	0	0	0	0	0	0
2015	547	0.311624	0	0.101904	0.271266	0	0	-2.00889	1.79896	0.189144	51.7167	0.0158509	0.305622	-0.144521	0	0	0	0	0	0	0	0	0
2016	547	0.818877	1	0.72613	0.598219	0	0	-2.51639	1.22411	0.223353	49.3115	0.704151	0.902939	0.613381	0	0	0	0	0	0	0	0	0
2017	547	0.150743	1	0.101646	0.140408	0	0	-2.53855	1.17668	0.255145	51.7787	0.0954466	0.158113	-0.0228757	0	0	0	0	0	0	0	0	0
2018	547	0.496127	1	0.282037	0.40288	0	0	-2.70416	0.975718	0.22516	50.1127	0.307399	0.33886	0.0700175	0	0	0	0	0	0	0	0	0
2019	547	0.148888	1	0.109151	0.138795	0	0	-2.8545	0.989116	0.24599	44.9369	0.12918	0.151527	0.140726	0	0	0	0	0	0	0	0	0
2020	547	0.0982333	1	0.00205507	0.0937028	0	0	-2.84108	1.03079	0.248536	39.276	0.0186271	0.0164569	-0.0885383	0	0	0	0	0	0	0	0	0
2015	552	-0.198763	1	-0.343224	-0.221598	1	1	-0.576956	1.25206	0.338593	86.8219	-0.178266	-0.0136327	-0.0781598	-0.221598	-0.277454	0.127852	-0.221598	-0.0750316	-0.221598	0.000171417	-19.2396	-19.2396
2016	552	0.124941	1	0.00602778	0.117731	0	0	-0.74575	1.11071	0.305095	92.9126	-0.0574811	-0.364876	-0.00641444	0	0	0	0	0	0	0	0	0
2017	552	0.33686	1	0.212716	0.290323	0	0	-1.11669	0.902166	0.299799	91.3771	0.135104	0.0487088	0.215725	0	0	0	0	0	0	0	0	0
2018	552	0.0280621	1	0.10729	0.0276756	0	0	-1.17143	0.906402	0.279271	88.5493	0.105395	0.142653	0.132466	0	0	0	0	0	0	0	0	0
2019	552	-0.00883651	0	0.0255325	-0.00887578	1	0	-1.18198	0.987731	0.285366	68.9159	0.0184422	0.264442	0.0378695	-0.00887578	-0.00876689	0.010491	0	-0.00253284	0	-5.4476e-05	-0.611682	0
2020	552	-0.0909668	0	-0.0630164	-0.0953737	1	1	-1.09048	1.301	0.369849	67.2295	-0.0800043	0.00470894	-0.0761377	-0.0953737	-0.124081	0.104003	-0.0953737	-0.0352739	0	-0.000352452	-6.41193	0
2014	559	0.0611863	0	-0.0164055	0.0593875	0	0	-2.21254	0.191479	0.633816	87.6454	0.0319466	0.0110558	0.0567435	0	0	0	0	0	0	0	0	0
2015	559	0.0419741	1	0.0117952	0.0411171	0	0	-2.27698	0.218841	0.640637	79.4548	0.041198	-0.147427	0.0645293	0	0	0	0	0	0	0	0	0
2016	559	0.0531554	1	0.0145555	0.0517908	0	0	-2.35354	0.0656556	0.589862	71.9754	0.0278319	-0.0193129	0.0525983	0	0	0	0	0	0	0	0	0
2017	559	0.0341578	0	-0.0500032	0.0335874	0	0	-2.44259	0.0330774	0.532298	68.9044	0.00177349	-0.258162	0.0572402	0	0	0	0	0	0	0	0	0
2018	559	0.0186329	0	0.0624391	0.0184614	0	0	-2.48263	0.0586493	0.546613	64.3606	0.0618083	0.0374078	0.0833885	0	0	0	0	0	0	0	0	0
2019	559	-0.0687349	0	0.00701574	-0.0712113	1	0	-2.54854	0.128182	0.54705	62.8619	-0.0249505	0.156657	0.112186	-0.0712113	-0.00912802	0.181485	0	-0.0389561	0	-0.000670318	-4.47648	0
2020	559	0.0284067	0	-0.0482687	0.0280108	0	0	-2.58006	0.353119	0.428987	50.4809	-0.0739934	0.0543889	-0.0704818	0	0	0	0	0	0	0	0	0
2014	563	0.0678044	1	-0.185088	0.0656045	0	0	-3.35982	1.76576	0.104145	113.036	-1.36251	-0.0896878	-0.741475	0	0	0	0	0	0	0	0	0
2015	563	-0.133068	1	0.532305	-0.142795	1	0	-3.06344	2.62828	0.124627	94.4493	0.167819	0.511854	0.0136679	-0.142795	-0.375304	0.437442	0	-0.017796	-0.142795	-0.000270882	-13.4868	-13.4868
2014	568	-0.486782	0	-0.109843	-0.667054	1	1	-3.33375	0.900264	0.256437	89.5097	0.0224454	-0.0628702	-0.0220302	-0.667054	-0.600525	2.22379	-0.667054	-0.171057	0	-0.00507989	-59.7078	0
2015	568	0.28892	0	-0.0401399	0.253804	0	0	-3.75047	0.647283	0.213882	83.7863	0.0420266	-0.0279879	0.205039	0	0	0	0	0	0	0	0	0
2016	568	0.20345	0	0.374725	0.185193	0	0	-3.72168	0.498762	0.186441	90.2787	0.290224	0.482946	0.0761278	0	0	0	0	0	0	0	0	0
2017	568	0.251791	1	0.199157	0.224575	0	0	-3.7474	0.642133	0.224905	77.1393	0.257246	0.0797832	0.0582972	0	0	0	0	0	0	0	0	0
2018	568	0.255953	1	0.541566	0.227895	0	0	-3.814	0.548961	0.242457	60.9014	0.588185	0.556221	0.42683	0	0	0	0	0	0	0	0	0
2019	568	0.211518	1	0.182004	0.191874	0	0	-3.8918	0.603451	0.323833	61.9429	0.218092	0.162444	0.103982	0	0	0	0	0	0	0	0	0
2020	568	0.0528497	0	0.136108	0.0515005	0	0	-3.91219	0.743029	0.337835	53.8552	0.189771	-0.0216424	0.158652	0	0	0	0	0	0	0	0	0
2014	581	0.136899	1	0.0218621	0.128305	0	0	-2.51586	0.824201	0.222622	95.9557	0.302872	-0.11773	0.30404	0	0	0	0	0	0	0	0	0
2015	581	-0.0964416	1	0.10591	-0.101415	1	0	-2.43511	1.00618	0.222287	88.7604	-0.116776	0.139564	-0.0961081	-0.101415	-0.102041	0.246955	0	-0.0225431	-0.101415	-0.000676326	-9.0016	-9.0016
2016	581	0.118617	1	0.129179	0.112093	0	0	-2.51184	0.988772	0.223899	79.5656	0.134704	0.0626845	0.099338	0	0	0	0	0	0	0	0	0
2017	581	0.40397	1	0.288973	0.339304	0	0	-2.81329	0.808074	0.241196	75.1038	0.342697	0.105134	0.304835	0	0	0	0	0	0	0	0	0
2018	581	-0.0327821	1	-0.0116937	-0.0333315	1	0	-2.75966	0.873557	0.212524	72.3099	0.00154041	-0.0644651	-0.0187695	-0.0333315	-0.029117	0.0919834	0	-0.00708376	-0.0333315	-0.000219784	-2.41019	-2.41019
2019	581	0.00718696	0	-0.0146043	0.00716125	0	0	-2.78159	1.00334	0.270206	68.6336	-0.0376454	0.0751309	-0.0228655	0	0	0	0	0	0	0	0	0
2020	581	0.466678	0	0.07047	0.383	0	0	-3.1742	0.752769	0.312834	55.1475	0.0560862	0.121719	0.065691	0	0	0	0	0	0	0	0	0
2019	591	-0.00513974	0	0.059496	-0.00515299	1	1	-3.31321	2.01135	0.640408	58.991	-0.0551485	0.106005	0.0617199	-0.00515299	-0.0103645	0.0170729	-0.00515299	-0.00330002	0	-7.56182e-05	-0.30398	0
2020	591	0.058654	0	-0.0239588	0.0569983	0	0	-3.36528	1.99886	0.638227	51.5328	-0.0699058	0.122823	-0.0748305	0	0	0	0	0	0	0	0	0
2014	592	0.00803579	1	0.106065	0.00800368	0	0	-1.89876	0.908616	0.333412	58.8006	0.141472	0.00052898	0.198545	0	0	0	0	0	0	0	0	0
2015	592	0.113822	1	-0.0237435	0.107797	0	0	-2.00117	1.37196	0.0980137	51.7167	-0.0568068	0.078254	-0.0622018	0	0	0	0	0	0	0	0	0
2016	592	-0.183715	0	0.0802241	-0.202992	1	0	-1.90166	1.66856	0.163072	49.3115	0.159417	0.0049103	0.262986	-0.202992	-0.338704	0.386022	0	-0.0331023	0	-0.0020445	-10.0098	0
2017	592	0.079057	0	0.0084255	0.0760875	0	0	-1.9735	1.6334	0.194945	51.7787	-0.120292	0.207042	-0.124546	0	0	0	0	0	0	0	0	0
2018	592	0.102596	0	0.152167	0.0976672	0	0	-2.20628	1.52624	0.213906	50.1127	0.0727415	0.200367	0.207972	0	0	0	0	0	0	0	0	0
2019	592	0.0331063	0	-0.0333408	0.0325701	0	0	-2.14885	1.48134	0.158587	44.9369	0.10052	-0.113234	0.0104363	0	0	0	0	0	0	0	0	0
2020	592	0.27718	0	0.0496864	0.244655	0	0	-2.45479	1.38602	0.335763	39.276	0.0880817	-0.0674953	0.149428	0	0	0	0	0	0	0	0	0
2015	596	0.129558	1	0.0549623	0.121826	0	0	-2.19536	0.31286	0.327075	86.9114	0.131886	-0.116447	0.146993	0	0	0	0	0	0	0	0	0
2016	596	0.145378	1	0.11894	0.135735	0	0	-2.34314	0.372863	0.319987	85.5383	0.115745	0.12212	0.127789	0	0	0	0	0	0	0	0	0
2017	596	0.158079	0	0.228615	0.146762	0	0	-2.16564	0.376381	0.326182	99.9891	0.282351	0.0799282	-0.0419553	0	0	0	0	0	0	0	0	0
2018	596	0.246518	1	0.114879	0.220354	0	0	-2.34529	0.364794	0.35813	92.6254	0.11512	0.108547	0.0744084	0	0	0	0	0	0	0	0	0
2019	596	0.199262	1	0.216793	0.181707	0	0	-2.37586	0.286386	0.320024	89.2493	0.251275	0.0917058	0.100116	0	0	0	0	0	0	0	0	0
2020	596	-0.0119898	1	0.171663	-0.0120622	1	0	-2.33779	0.389042	0.31197	74.6831	0.167068	0.193132	0.141066	-0.0120622	-0.00469272	0.028199	0	-0.00376306	-0.0120622	-4.72131e-05	-0.900845	-0.900845
2014	598	0.127286	1	0.210716	0.119813	0	0	-2.10001	1.49522	0.383473	92.0166	0.212106	0.209287	0.235518	0	0	0	0	0	0	0	0	0
2015	598	0.124155	1	0.173593	0.117032	0	0	-2.24624	1.53417	0.414519	86.8219	0.234371	0.0349367	0.263579	0	0	0	0	0	0	0	0	0
2016	598	-0.00135563	1	0.0283135	-0.00135655	1	0	-2.1958	1.71059	0.459026	92.9126	0.027806	0.099647	-0.0212929	-0.00135655	-0.0023205	0.00297871	0	-0.000622692	-0.00135655	-8.95542e-06	-0.126041	-0.126041
2017	598	0.220055	1	0.241252	0.198896	0	0	-2.36004	1.61467	0.456978	91.3771	0.184771	0.278592	0.150105	0	0	0	0	0	0	0	0	0
2018	598	0.114787	1	0.140653	0.108664	0	0	-2.40174	1.61536	0.466923	88.5493	0.13634	0.20963	0.0693558	0	0	0	0	0	0	0	0	0
2019	598	0.163085	1	0.168708	0.151076	0	0	-2.51504	1.65578	0.526595	68.9159	0.156829	0.1669	0.119049	0	0	0	0	0	0	0	0	0
2020	598	0.110084	1	0.0557826	0.104436	0	0	-2.54844	1.74918	0.574368	67.2295	0.0468286	0.129739	-0.0242247	0	0	0	0	0	0	0	0	0
2014	603	-0.120739	0	0.238621	-0.128674	1	1	-2.90206	0.41726	0.279382	53.4709	0.225588	0.0886403	0.240259	-0.128674	-0.0536904	0.373419	-0.128674	-0.0359491	0	-0.000947829	-6.8803	0
2015	603	0.112144	0	-0.00794959	0.10629	0	0	-3.01328	0.535711	0.252861	48.4795	-0.08973	0.0339081	-0.0847918	0	0	0	0	0	0	0	0	0
2016	603	-0.167356	0	0.172286	-0.183149	1	0	-2.63351	1.42053	0.0777377	44.5382	0.295398	-0.0664697	0.098334	-0.183149	-0.260168	0.482324	0	-0.0125435	0	-0.001698	-8.15712	0
2017	603	0.596809	0	0.132386	0.468007	0	0	-2.77261	1.34798	0.305247	46.3005	0.17078	0.0853776	-0.1587	0	0	0	0	0	0	0	0	0
2018	603	1.1914	0	0.558968	0.784541	0	0	-2.98489	0.434518	0.420842	46.1211	0.551719	0.810735	-0.021175	0	0	0	0	0	0	0	0	0
2019	603	0.207704	0	0.330888	0.188721	0	0	-3.04545	0.404746	0.387562	45.5946	0.0895485	0.465621	-0.0387135	0	0	0	0	0	0	0	0	0
2020	603	-0.435383	0	-0.0132905	-0.571608	1	0	-2.33787	1.042	0.4348	34.0382	0.0774691	-0.095604	-0.0585971	-0.571608	-0.595617	1.33634	0	-0.248535	0	-0.00139238	-19.4565	0
2014	607	-0.340174	0	0.442763	-0.415779	1	0	-1.63001	0.273766	0.321592	89.1773	0.362883	0.415635	-0.323754	-0.415779	-0.113826	0.677724	0	-0.133711	0	-0.00475982	-37.0781	0
2015	607	0.0463161	1	-0.104851	0.0452755	0	0	-1.7131	0.432448	0.286123	77.8493	-0.0409265	0.0116304	-0.00309359	0	0	0	0	0	0	0	0	0
2016	607	0.173935	1	0.209679	0.160362	0	0	-1.72607	0.485001	0.326426	74.9481	0.15315	0.380067	0.00570259	0	0	0	0	0	0	0	0	0
2017	607	0.00435042	1	0.124236	0.00434098	0	0	-1.75283	0.557785	0.373694	68.8388	0.101186	0.247965	0.123617	0	0	0	0	0	0	0	0	0
2018	607	-0.0451621	1	0.0350013	-0.0462137	1	0	-1.71294	0.618885	0.346797	61.4197	-0.00336004	0.0901705	0.00296109	-0.0462137	-0.0286009	0.0791611	0	-0.0160268	-0.0462137	-0.00021977	-2.83843	-2.83843
2019	607	0.0414647	0	0.107546	0.0406281	0	0	-1.87401	0.670549	0.443476	58.991	0.107684	0.0994646	0.228166	0	0	0	0	0	0	0	0	0
2020	607	-0.0854423	0	0.014234	-0.0893147	1	0	-1.69156	0.659863	0.51301	51.5328	-0.0273649	0.101466	-0.120527	-0.0893147	-0.0589355	0.151081	0	-0.0458193	0	-0.000507099	-4.60264	0
2014	612	-0.0651771	0	-0.118208	-0.0673982	1	1	-2.53764	0.555253	0.48312	111.875	-0.0794979	-0.176833	-0.056859	-0.0673982	-0.0374231	0.171032	-0.0673982	-0.0325614	0	-0.000527557	-7.5402	0
2015	612	-0.112637	0	0.0695967	-0.119501	1	1	-2.44228	0.616391	0.447863	121.789	0.0615531	-0.0246582	0.0857036	-0.119501	-0.0736596	0.291856	-0.119501	-0.0535203	0	-0.000652047	-14.554	0
2016	612	-0.157211	0	0.0541464	-0.171039	1	1	-2.29903	0.617856	0.378894	118.683	-0.382575	0.958567	-0.354785	-0.171039	-0.105677	0.393222	-0.171039	-0.0648054	0	-0.00144509	-20.2994	0
2017	612	0.277831	1	-0.0264309	0.245164	0	0	-2.55799	0.39741	0.369023	111.038	0.305258	-0.885939	0.319062	0	0	0	0	0	0	0	0	0
2018	612	-0.0215157	1	0.261441	-0.0217505	1	0	-2.82444	0.416391	0.432418	101.192	0.00148881	1.03518	0.289772	-0.0217505	-0.00905673	0.061433	0	-0.00940531	-0.0217505	-0.000152713	-2.20097	-2.20097
2019	612	-0.0300767	1	-0.490839	-0.0305383	1	1	-2.85257	0.387299	0.384877	94.042	-0.256605	-1.05242	-0.19791	-0.0305383	-0.0118275	0.0871127	-0.0305383	-0.0117535	-0.0305383	-0.0003401	-2.87188	-2.87188
2020	612	-0.00359551	0	0.0773245	-0.00360199	1	1	-2.9811	0.408395	0.32387	87.1557	0.0132623	0.340361	0.145442	-0.00360199	-0.00147104	0.0107379	-0.00360199	-0.00116658	0	-4.45746e-06	-0.313934	0
2014	625	0.37502	1	0.320287	0.318468	0	0	-2.73726	0.275364	0.63472	89.1773	0.218037	0.328525	0.114066	0	0	0	0	0	0	0	0	0
2015	625	0.261905	1	0.240993	0.232622	0	0	-2.88067	0.292	0.617805	77.8493	0.219113	0.322702	0.129896	0	0	0	0	0	0	0	0	0
2016	625	0.176285	1	0.111028	0.162362	0	0	-2.94844	0.304604	0.592968	74.9481	0.188999	-0.0675445	0.0944077	0	0	0	0	0	0	0	0	0
2017	625	0.018713	1	-0.0673035	0.01854	0	0	-3.01767	0.28244	0.552762	68.8388	0.00947898	-0.281309	0.0601691	0	0	0	0	0	0	0	0	0
2018	625	-0.171398	1	0.058151	-0.188015	1	0	-2.91242	0.343678	0.506327	61.4197	0.067933	0.0157916	0.150705	-0.188015	-0.0646168	0.547581	0	-0.0951973	-0.188015	-0.000894112	-11.5479	-11.5479
2019	625	0.0648128	1	-0.0932822	0.062799	0	0	-2.95503	0.324089	0.549934	58.991	-0.13482	0.100742	-0.155015	0	0	0	0	0	0	0	0	0
2020	625	0.197893	1	0.277682	0.180564	0	0	-3.04381	0.357568	0.557706	51.5328	0.0878605	0.675417	-0.0039246	0	0	0	0	0	0	0	0	0
2018	627	-0.526018	0	0.204437	-0.746585	1	0	-4.12148	2.10728	0.854059	90.2563	0.274401	0.202393	0.646495	-0.746585	-1.57326	3.07703	0	-0.637628	0	-0.00733845	-67.384	0
2019	627	0.829045	0	0.00361963	0.603794	0	0	-5.14334	1.64462	0.832646	88.961	0.246483	-0.0358451	0.664693	0	0	0	0	0	0	0	0	0
2020	627	-0.228902	0	-0.356029	-0.25994	1	0	-4.85569	2.05836	0.855524	67.1913	-3.3215	-0.222704	-0.741475	-0.25994	-0.53505	1.26219	0	-0.222385	0	0.00130081	-17.4657	0
2015	630	-0.0216383	1	-0.00790046	-0.0218758	1	0	-3.99153	-0.67673	0.66883	83.1178	0.0260777	-0.0568052	0.0397533	-0.0218758	0.014804	0.0873182	0	-0.0146312	-0.0218758	-0.000118151	-1.81827	-1.81827
2016	630	-0.00256052	1	0.00289394	-0.00256381	1	1	-3.98878	-0.664558	0.60694	75.5027	-0.0495921	0.034506	-0.049779	-0.00256381	0.0017038	0.0102265	-0.00256381	-0.00155608	-0.00256381	-2.62904e-05	-0.193574	-0.193574
2017	630	-0.0489633	1	0.0540565	-0.0502026	1	1	-3.94935	-0.545062	0.611346	82.7131	0.0198773	0.179293	0.0306496	-0.0502026	0.0273635	0.198268	-0.0502026	-0.0306912	-0.0502026	-0.000499888	-4.15242	-4.15242
2018	630	0.0261903	1	0.0431077	0.0258532	0	0	-3.9807	-0.587952	0.585336	72.569	0.121831	-0.014387	0.127324	0	0	0	0	0	0	0	0	0
2019	630	0.09843	1	0.0775921	0.0938819	0	0	-4.10694	-0.662333	0.582373	73.955	-0.00181628	0.0972121	0.0305494	0	0	0	0	0	0	0	0	0
2020	630	0.070202	1	-0.117932	0.0678474	0	0	-4.23205	-0.644775	0.604078	57.112	-0.0279047	-0.193761	0.0293576	0	0	0	0	0	0	0	0	0
2014	632	-0.16624	1	0.19532	-0.181809	1	0	-4.3854	0.307341	0.758119	58.8006	0.168575	0.159652	0.130976	-0.181809	-0.0558774	0.797305	0	-0.137833	-0.181809	-0.001718	-10.6905	-10.6905
2015	632	0.060667	1	0.0575887	0.0588979	0	0	-4.43878	0.436471	0.809664	51.7167	0.194536	-0.0445423	0.189016	0	0	0	0	0	0	0	0	0
2016	632	0.0640244	1	-0.135672	0.0620583	0	0	-4.45258	0.317412	0.791871	49.3115	0.0391081	-0.266257	-0.00924514	0	0	0	0	0	0	0	0	0
2017	632	0.354187	0	0.0817503	0.303201	0	0	-4.79493	0.0563383	0.792013	51.7787	-0.101682	0.179999	-0.0624617	0	0	0	0	0	0	0	0	0
2018	632	0.0527247	0	0.150218	0.0513817	0	0	-4.67953	0.102901	0.797246	50.1127	0.37188	-0.0577902	0.204826	0	0	0	0	0	0	0	0	0
2019	632	-0.090653	0	0.0864574	-0.0950286	1	0	-4.59687	0.292078	0.799435	44.9369	0.0371779	0.255838	0.049562	-0.0950286	-0.0277558	0.436834	0	-0.0759691	0	-0.00150702	-4.27029	0
2020	632	0.323391	0	-0.100044	0.280197	0	0	-4.96309	0.084402	0.794325	39.276	-0.157364	-0.0911806	-0.0712023	0	0	0	0	0	0	0	0	0
2014	650	0.252219	0	0.149999	0.224917	0	0	-1.32402	0.14204	0.167517	69.3019	0.100561	0.294547	-0.0817602	0	0	0	0	0	0	0	0	0
2015	650	0.120109	0	0.0704618	0.113426	0	0	-1.37301	0.223609	0.175971	71.8219	0.102077	-0.021602	0.0376327	0	0	0	0	0	0	0	0	0
2016	650	0.413352	0	0.313622	0.345964	0	0	-1.63602	0.0801878	0.170875	71.7322	0.261037	0.469314	0.178074	0	0	0	0	0	0	0	0	0
2017	650	0.0775686	0	0.0807048	0.0747072	0	0	-1.67538	0.0808364	0.166758	72.0546	0.0704736	0.102681	0.0351143	0	0	0	0	0	0	0	0	0
2018	650	0.1456	0	0.154516	0.135928	0	0	-1.78864	0.0472888	0.151987	67.2901	0.22269	-0.0353274	0.200019	0	0	0	0	0	0	0	0	0
2019	650	0.0403659	0	0.10528	0.0395725	0	0	-1.89505	0.0843636	0.126889	69.1532	0.147625	-0.0299946	0.214475	0	0	0	0	0	0	0	0	0
2020	650	-0.1037	0	-0.187683	-0.10948	1	0	-1.83743	0.428877	0.110156	57.8333	-0.202889	-0.137855	-0.151022	-0.10948	-0.0469534	0.201162	0	-0.0120598	0	-0.000399278	-6.3316	0
2014	652	-0.364769	0	0.102892	-0.453766	1	0	-4.2265	1.29299	0.852878	121.211	-0.23499	0.163448	-0.178127	-0.453766	-0.586714	1.91784	0	-0.387007	0	-0.00400243	-55.0013	0
2015	652	0.498448	0	0.039092	0.40443	0	0	-4.59646	1.08488	0.86348	103.312	0.353352	0.131389	0.318848	0	0	0	0	0	0	0	0	0
2016	652	0.618943	0	0.135814	0.481773	0	0	-5.03602	0.718769	0.864875	101.508	0.178069	-0.0252332	0.135809	0	0	0	0	0	0	0	0	0
2017	652	0.216971	1	-0.0660044	0.196365	0	0	-5.20904	0.545054	0.852533	92.5027	0.195581	-0.158918	0.172211	0	0	0	0	0	0	0	0	0
2018	652	0.0109394	1	0.127578	0.01088	0	0	-5.04081	0.587755	0.850991	83.1127	-0.159233	0.126183	-0.338502	0	0	0	0	0	0	0	0	0
2019	652	0.04835	0	-0.0139594	0.0472175	0	0	-5.06419	0.529485	0.82546	84.5736	0.271065	0.145185	0.247216	0	0	0	0	0	0	0	0	0
2020	652	-0.0655702	0	0.0295935	-0.0678187	1	0	-4.79129	0.579012	0.82049	75.0738	0.122527	-0.112586	-0.0827034	-0.0678187	-0.0392679	0.324939	0	-0.0556446	0	1.03514e-05	-5.09141	0
2014	655	-0.0595122	1	-0.0307413	-0.0613566	1	0	-1.65616	0.867784	0.129441	130.682	-0.0221776	-0.0630353	0.0194882	-0.0613566	-0.0532443	0.101617	0	-0.00794205	-0.0613566	-0.000408744	-8.01817	-8.01817
2015	655	-0.489271	0	-0.164248	-0.671916	1	1	-0.879057	1.47285	0.0777377	124.726	-0.0978874	-0.416229	-0.203112	-0.671916	-0.98963	0.590653	-0.671916	-0.0461063	0	-0.00355265	-83.8054	0
2016	655	-0.20408	0	-0.0985698	-0.228256	1	1	-0.686341	1.56805	0.125634	108.932	-0.13757	0.0618481	-0.102019	-0.228256	-0.357917	0.156662	-0.228256	-0.0286768	0	-0.00157323	-24.8643	0
2017	655	0.667653	0	0.00436792	0.511417	0	0	-1.25221	0.934833	0.13236	102.598	-0.0272835	0.111485	0.0271895	0	0	0	0	0	0	0	0	0
2018	655	-0.00244015	0	0.0563179	-0.00244314	1	0	-1.31628	0.95862	0.113582	95.9437	0.0195523	0.165568	0.0860819	-0.00244314	-0.00234204	0.00321584	0	-0.000277497	0	-1.11806e-05	-0.234403	0
2019	655	0.282961	0	0.132293	0.249171	0	0	-1.54454	0.771175	0.103187	98.1712	0.161031	0.0455289	0.140112	0	0	0	0	0	0	0	0	0
2020	655	0.0740515	0	0.0834974	0.0714379	0	0	-1.66965	0.772169	0.0906948	83.7869	-0.00578221	0.319856	0.0479147	0	0	0	0	0	0	0	0	0
2014	656	0.0780288	0	0.228944	0.0751342	0	0	-2.81352	1.55546	0.839565	89.1773	0.217166	0.248916	0.0633036	0	0	0	0	0	0	0	0	0
2015	656	0.119783	0	0.202094	0.113135	0	0	-2.92329	1.59448	0.83948	77.8493	0.201603	0.202771	0.198241	0	0	0	0	0	0	0	0	0
2016	656	0.661743	0	0.228961	0.507867	0	0	-3.29025	1.22056	0.793754	74.9481	0.146081	0.365856	0.00515664	0	0	0	0	0	0	0	0	0
2017	656	0.0782425	0	0.277713	0.0753324	0	0	-3.07908	1.51016	0.857869	68.8388	0.280617	0.266133	-0.00589815	0	0	0	0	0	0	0	0	0
2018	656	0.18632	0	0.522362	0.170856	0	0	-2.84625	1.72186	0.836295	61.4197	0.531734	0.504799	0.128022	0	0	0	0	0	0	0	0	0
2019	656	0.643641	1	0.328294	0.496914	0	0	-3.39147	1.55715	0.837841	58.991	0.451396	0.126553	0.499703	0	0	0	0	0	0	0	0	0
2020	656	0.294084	1	0.142394	0.257803	0	0	-3.64498	1.46924	0.807171	51.5328	0.123073	0.178659	0.118786	0	0	0	0	0	0	0	0	0
2014	661	0.104268	0	0.099036	0.0991823	0	0	-1.79535	0.330518	0.350592	97.1662	0.163605	-0.0777189	0.0852691	0	0	0	0	0	0	0	0	0
2015	661	0.0617888	0	0.10153	0.0599551	0	0	-1.828	0.462733	0.361767	96.2164	0.0838839	0.131246	0.0565713	0	0	0	0	0	0	0	0	0
2016	661	0.206216	0	0.214966	0.187488	0	0	-1.89716	0.76129	0.282593	75.9126	0.235232	0.138361	0.116874	0	0	0	0	0	0	0	0	0
2017	661	0.415823	0	0.412159	0.347711	0	0	-2.18524	0.583357	0.29261	77.9399	0.456136	0.267837	0.3965	0	0	0	0	0	0	0	0	0
2018	661	0.310252	0	0.472624	0.270219	0	0	-2.36061	0.560339	0.327952	60.7352	0.579741	0.0510604	0.484864	0	0	0	0	0	0	0	0	0
2019	661	0.371853	0	0.250808	0.316162	0	0	-2.58941	0.545362	0.307654	67.9129	0.235285	0.0829453	0.147912	0	0	0	0	0	0	0	0	0
2020	661	0.163134	0	-0.09618	0.151118	0	0	-2.61952	0.674994	0.268417	64.7978	-0.121606	0.247883	-0.242636	0	0	0	0	0	0	0	0	0
2014	666	-0.0516074	1	0.0695104	-0.0529867	1	0	-2.12269	0.75547	0.436092	102.266	-0.0208372	0.0770788	0.0228307	-0.0529867	-0.0400298	0.112474	0	-0.0231071	-0.0529867	-4.24267e-05	-5.41873	-5.41873
2015	666	0.0381193	1	0.230338	0.0374108	0	0	-2.17184	0.993219	0.509859	91.2	-0.17066	0.328468	-0.158911	0	0	0	0	0	0	0	0	0
2016	666	0.0029965	1	0.0885306	0.00299202	0	0	-2.3323	1.22013	0.550833	97.2732	0.000253787	0.166215	0.15773	0	0	0	0	0	0	0	0	0
2017	666	-0.0596354	0	-0.182937	-0.0614876	1	0	-2.39243	1.3216	0.461464	103.817	0.126447	-0.258241	0.248079	-0.0614876	-0.0812619	0.147105	0	-0.0283743	0	-0.0011077	-6.38345	0
2018	666	0.0399324	0	0.11302	0.0391557	0	0	-2.4631	1.34	0.467485	100.941	-0.0722288	0.135729	-0.0407141	0	0	0	0	0	0	0	0	0
2019	666	-0.0843962	0	0.0744564	-0.0881715	1	0	-2.44652	1.34185	0.381795	91.5676	-0.044605	0.015723	0.026999	-0.0881715	-0.118313	0.215713	0	-0.0336635	0	-0.000111545	-8.07365	0
2020	666	-0.0343766	0	0.132039	-0.0349814	1	1	-2.45116	1.4149	0.384693	85.2186	0.31128	0.218291	0.350901	-0.0349814	-0.0494951	0.0857449	-0.0349814	-0.0134571	0	-0.000129012	-2.98107	0
2015	672	-0.259843	1	0.131172	-0.300893	1	0	-2.35454	0.837046	0.601407	88.7616	0.0662559	0.144058	-0.0326508	-0.300893	-0.251861	0.708463	0	-0.180959	-0.300893	0.000232755	-26.7077	-26.7077
2016	672	0.439645	1	0.163055	0.364396	0	0	-2.71945	0.689871	0.724193	78.4454	0.0774828	0.333067	0.0780032	0	0	0	0	0	0	0	0	0
2017	672	0.573193	1	0.22782	0.453108	0	0	-3.20159	0.266374	0.607327	81.694	0.194623	0.268291	0.223672	0	0	0	0	0	0	0	0	0
2018	672	0.156302	1	0.0274542	0.145227	0	0	-3.28151	0.277687	0.490646	86.507	-0.0169127	0.0706138	-0.0822548	0	0	0	0	0	0	0	0	0
2019	672	0.397296	1	0.114649	0.334539	0	0	-3.43273	0.289372	0.41616	64.2162	0.0475161	0.174636	-0.135893	0	0	0	0	0	0	0	0	0
2020	672	-0.132186	1	0.0736397	-0.141778	1	0	-3.27479	0.563802	0.366158	62.2158	0.163824	-0.00022399	0.147657	-0.141778	-0.0799346	0.464293	0	-0.0519131	-0.141778	-0.000523937	-8.82083	-8.82083
2017	676	1.69686	0	0.636479	0.992087	0	0	-4.60445	0.0973583	0.280641	111.844	0.108374	1.41264	0.102074	0	0	0	0	0	0	0	0	0
2018	676	0.203658	0	0.548711	0.185365	0	0	-4.67029	0.0277419	0.256617	106.749	0.447713	0.617465	0.328013	0	0	0	0	0	0	0	0	0
2019	676	0.416998	0	-0.0580417	0.34854	0	0	-4.82476	-0.16078	0.28118	101.03	0.227962	-0.372866	0.0336417	0	0	0	0	0	0	0	0	0
2020	676	-0.0087601	0	-0.0940337	-0.0087987	1	0	-4.79107	-0.582567	0.388394	83.3224	0.0109588	-0.256417	-0.0139576	-0.0087987	0.00512583	0.0421552	0	-0.00341736	0	-1.08884e-05	-0.733129	0
2014	680	-0.282764	1	-0.0929017	-0.33235	1	1	-2.23703	0.433194	0.597773	124.324	-0.0357588	-0.330208	0.00390291	-0.33235	-0.143972	0.743476	-0.33235	-0.19867	-0.33235	-0.00221404	-41.3191	-41.3191
2015	680	-0.48129	1	-0.252743	-0.65641	1	1	-1.66456	0.913315	0.628449	115.216	-0.205413	-0.233553	-0.121454	-0.65641	-0.599509	1.09264	-0.65641	-0.41252	-0.65641	-0.00347066	-75.6292	-75.6292
2016	680	0.168063	1	-0.112466	0.155346	0	0	-2.01979	0.743307	0.620766	101.73	-0.255501	0.146079	-0.0555933	0	0	0	0	0	0	0	0	0
2017	680	0.441902	1	-0.0269289	0.365963	0	0	-2.4517	0.409115	0.621864	95.8607	0.087109	-0.177255	0.153075	0	0	0	0	0	0	0	0	0
2018	680	0.259956	1	0.189374	0.231077	0	0	-2.6977	0.158053	0.608086	89.538	0.299157	-0.129387	0.314076	0	0	0	0	0	0	0	0	0
2019	680	-0.199783	1	-0.0614691	-0.222873	1	0	-2.47687	0.332721	0.584022	93.7447	-0.00235363	-0.155462	-0.000310353	-0.222873	-0.0741545	0.552026	0	-0.130163	-0.222873	0.00146163	-20.8932	-20.8932
2020	680	0.108548	1	0.132121	0.103051	0	0	-2.56113	0.312567	0.606005	81.9699	0.0744424	0.169307	0.0556538	0	0	0	0	0	0	0	0	0
2017	681	0.10751	0	-0.0377544	0.102115	0	0	-2.59015	1.61595	0.364926	63.3251	-0.00598336	-0.0390879	0.114347	0	0	0	0	0	0	0	0	0
2018	681	0.21271	0	0.0984347	0.192857	0	0	-2.81629	1.45444	0.312123	66.1831	0.434941	-0.117188	0.468277	0	0	0	0	0	0	0	0	0
2019	681	-0.269002	0	0.133394	-0.313345	1	0	-2.62901	1.74075	0.253447	66.1471	-0.0620579	0.125826	0.0642359	-0.313345	-0.545455	0.823786	0	-0.0794164	0	-0.00199397	-20.7269	0
2020	681	-0.210018	0	-0.233468	-0.235745	1	1	-2.469	1.95727	0.215325	61.4536	-0.143268	-0.127393	-0.0673829	-0.235745	-0.461416	0.582054	-0.235745	-0.0507617	0	-0.000623458	-14.4874	0
2014	685	0.331318	0	0.379921	0.286169	0	0	-1.67001	2.15412	0.232986	66.6371	0.24429	0.193672	0.0892954	0	0	0	0	0	0	0	0	0
2015	685	0.0652862	0	-0.108982	0.0632435	0	0	-1.70156	2.41342	0.196852	58.6301	0.158468	-0.0870853	0.126763	0	0	0	0	0	0	0	0	0
2016	685	0.188844	0	0.191302	0.172981	0	0	-1.81402	2.33177	0.236022	58.2678	0.140494	0.18648	0.0799477	0	0	0	0	0	0	0	0	0
2017	685	0.103512	0	0.0666511	0.098498	0	0	-1.88358	2.28401	0.227687	63.265	0.16128	0.010918	0.132329	0	0	0	0	0	0	0	0	0
2018	685	0.261983	0	0.41864	0.232685	0	0	-1.6428	2.13023	0.265539	58.2141	0.472142	0.186063	-0.00147283	0	0	0	0	0	0	0	0	0
2019	685	0.0897167	0	0.06863	0.0859177	0	0	-1.70465	2.1541	0.29566	54.1111	0.223271	0.0936461	0.199192	0	0	0	0	0	0	0	0	0
2020	685	-0.0163383	0	0.037628	-0.0164733	1	0	-1.55607	2.25835	0.311107	40.6776	-0.0145014	-0.100449	-0.146638	-0.0164733	-0.0372025	0.0256336	0	-0.00512496	0	-4.01272e-05	-0.670094	0
2014	686	0.565719	1	0.569359	0.448345	0	0	-1.9943	2.86014	0.74538	95.1967	0.011438	0.63747	0.0574023	0	0	0	0	0	0	0	0	0
2015	686	1.03208	1	0.698367	0.709059	0	0	-2.60003	2.90975	0.840177	91.2849	0.154424	0.738205	0.0510653	0	0	0	0	0	0	0	0	0
2020	686	-0.267137	1	0.115218	-0.310797	1	0	-2.51752	2.80535	0.74648	72.2404	-0.609705	0.100015	-0.593715	-0.310797	-0.871895	0.782436	0	-0.232004	-0.310797	-0.000252057	-22.4521	-22.4521
2019	688	-0.167483	1	0.117227	-0.183302	1	1	-2.28851	0.960029	0.200244	58.991	0.0637747	0.175248	0.0676357	-0.183302	-0.175975	0.419487	-0.183302	-0.036705	-0.183302	-0.00268988	-10.8131	-10.8131
2020	688	-0.110683	1	-0.185044	-0.117302	1	1	-2.30764	1.36904	0.32235	51.5328	-0.139866	-0.263153	-0.00329038	-0.117302	-0.160591	0.27069	-0.117302	-0.0378121	-0.117302	-0.000665999	-6.04488	-6.04488
2014	690	-0.169473	1	0.255202	-0.185695	1	0	-3.7875	0.710178	0.475295	60.5097	0.191706	0.358652	0.175584	-0.185695	-0.131876	0.703318	0	-0.0882598	-0.185695	-0.00136785	-11.2363	-11.2363
2015	690	-0.239082	1	0.601236	-0.273229	1	1	-3.43134	0.998566	0.478615	51.6822	0.138015	1.66756	0.0550095	-0.273229	-0.272837	0.937542	-0.273229	-0.130772	-0.273229	-0.00173717	-14.1211	-14.1211
2016	690	-0.00958648	1	-0.0251119	-0.00963272	1	1	-3.1401	1.49246	0.476761	45.612	0.013993	-0.266183	-0.267828	-0.00963272	-0.0143764	0.0302477	-0.00963272	-0.00459251	-0.00963272	-8.93066e-05	-0.439368	-0.439368
2017	690	-0.289554	1	-0.0243072	-0.341863	1	1	-2.85531	1.93362	0.512	48.5301	0.0959191	0.051222	0.153039	-0.341863	-0.661033	0.976126	-0.341863	-0.175034	-0.341863	-0.00311376	-16.5906	-16.5906
2018	690	0.524647	1	0.0879524	0.421763	0	0	-3.31727	1.72839	0.589695	47.8169	0.38878	-0.388969	0.428997	0	0	0	0	0	0	0	0	0
2019	690	0.4675	1	0.329785	0.38356	0	0	-3.71532	1.21617	0.499557	43.9009	0.167562	0.264191	0.182066	0	0	0	0	0	0	0	0	0
2020	690	0.272418	1	0.264006	0.240919	0	0	-3.9995	0.991725	0.435297	35.5847	0.323209	0.354385	0.3665	0	0	0	0	0	0	0	0	0
2014	697	0.0775381	0	-0.0226631	0.0746789	0	0	-2.35627	1.86469	0.0941063	106.967	-0.0745154	0.509821	-0.123523	0	0	0	0	0	0	0	0	0
2015	697	-0.364243	0	0.584269	-0.452939	1	0	-1.4135	2.38781	0.102522	91.4548	0.337496	0.256409	-0.154014	-0.452939	-1.08153	0.640231	0	-0.0464362	0	-0.000859227	-41.4234	0
2016	697	-0.539344	0	0.0154939	-2.5052	1	1	0.457772	4.86351	0.0944738	120.757	-0.190619	0.328346	0.445665	-2.5052	-12.1841	-1.14681	-2.5052	-0.236676	0	-0.0186923	-302.52	0
2017	697	2.05468	0	2.77872	4.08576	0	0	-1.45096	1.93668	0.702266	120.082	3.46705	1.5153	1.06378	0	0	0	0	0	0	0	0	0
2018	697	1.12892	0	0.295659	0.755616	0	0	-1.86309	1.17848	0.410005	111.113	0.178303	0.831165	-0.165356	0	0	0	0	0	0	0	0	0
2019	697	0.235468	0	0.150148	0.21145	0	0	-2.10557	0.607889	0.583251	98.5375	0.242072	-0.0487394	0.27312	0	0	0	0	0	0	0	0	0
2020	697	-0.428504	0	-0.449049	-0.559497	1	0	-1.88729	1.0898	0.697896	86.0628	-0.387676	-0.283896	-0.0462956	-0.559497	-0.609738	1.05593	0	-0.390471	0	-0.000822627	-48.1519	0
2015	702	-0.268935	0	-0.0677926	-0.313253	1	1	-2.12677	-0.739731	0.266837	77.5753	-0.0227163	-0.133702	0.0166515	-0.313253	0.231723	0.666218	-0.313253	-0.0835875	0	-0.00203413	-24.3007	0
2016	702	-0.0659816	0	-0.0168075	-0.0682592	1	1	-2.12979	-0.643766	0.286479	71.9536	-0.0259539	0.0016593	0.0453635	-0.0682592	0.0439429	0.145377	-0.0682592	-0.0195548	0	-0.000577858	-4.91149	0
2017	702	0.0962722	0	0.121053	0.0919155	0	0	-2.39125	-0.647102	0.328779	70.6175	-0.013871	0.348595	0.1558	0	0	0	0	0	0	0	0	0
2018	702	-0.00484041	0	-0.195639	-0.00485217	1	0	-2.45515	-0.623671	0.273323	69.9268	-0.0435368	-0.470926	0.0252823	-0.00485217	0.00302616	0.0119128	0	-0.00132621	0	-3.31582e-05	-0.339296	0
2019	702	-0.163103	0	0.06526	-0.178055	1	1	-2.37267	-0.503607	0.176657	67.994	-0.0918871	0.346612	0.00377069	-0.178055	0.0896696	0.422465	-0.178055	-0.0314547	0	-0.00146921	-12.1067	0
2020	702	-0.0487233	0	0.0360726	-0.0499503	1	1	-2.13121	-0.14369	0.328064	54.9344	0.0750677	-0.0198681	-0.116611	-0.0499503	0.00717736	0.106455	-0.0499503	-0.0163869	0	-0.00023374	-2.74399	0
2014	703	-0.0874151	0	0.192702	-0.0914741	1	1	-3.71365	-0.0485556	0.737606	57.9611	0.111691	0.228204	0.120855	-0.0914741	0.00444158	0.339703	-0.0914741	-0.0674719	0	-0.000769363	-5.30194	0
2015	703	0.0803621	1	0.189147	0.0772962	0	0	-3.6888	-0.184541	0.669643	51.8301	0.246312	0.025141	0.144157	0	0	0	0	0	0	0	0	0
2016	703	0.0693203	1	-0.13776	0.0670232	0	0	-3.92005	-0.163323	0.52011	49.3279	-0.20635	0.105303	-0.0420984	0	0	0	0	0	0	0	0	0
2017	703	0.982886	1	0.0444485	0.684553	0	0	-4.50552	-0.658714	0.523542	49.7568	0.205419	0.44481	0.106313	0	0	0	0	0	0	0	0	0
2018	703	0.321447	1	0.648719	0.278727	0	0	-4.12329	-0.353966	0.626552	49.4197	0.649338	0.220339	-0.0116837	0	0	0	0	0	0	0	0	0
2019	703	-0.0627109	1	0.481866	-0.0647635	1	0	-3.87305	0.0680902	0.659003	48.2372	0.655942	0.167413	0.47045	-0.0647635	-0.00440976	0.250832	0	-0.0426793	-0.0647635	-0.00027656	-3.12401	-3.12401
2020	703	0.0855192	1	0.170119	0.0820584	0	0	-3.86302	0.065283	0.671666	40.3852	0.00774076	0.140361	-0.0843465	0	0	0	0	0	0	0	0	0
2019	708	2.05468	1	2.29047	1.75368	0	0	-3.48823	-0.000480101	0.651766	66.7778	1.98264	2.87978	0.200841	0	0	0	0	0	0	0	0	0
2020	708	0.0290347	1	-0.186883	0.0286212	0	0	-3.49175	0.035656	0.633461	56.0738	0.00863406	0.020382	-0.0164674	0	0	0	0	0	0	0	0	0
2014	709	-0.108816	0	-0.0785304	-0.115205	1	1	-3.074	0.550371	0.734403	137.356	-0.0542079	-0.00153706	0.00292362	-0.115205	-0.0634054	0.35414	-0.115205	-0.0846067	0	-0.000378588	-15.824	0
2015	709	-0.256001	1	-0.0289492	-0.295716	1	1	-2.86168	0.894457	0.745003	119.795	-0.0719727	-0.0670274	0.0114251	-0.295716	-0.264505	0.846245	-0.295716	-0.220309	-0.295716	-0.000373133	-35.4251	-35.4251
2016	709	0.0198017	1	-0.0778124	0.0196082	0	0	-2.91259	0.914209	0.749285	108.109	-0.0533393	-0.0323059	-0.0220366	0	0	0	0	0	0	0	0	0
2017	709	0.461859	1	0.019481	0.379709	0	0	-3.37358	0.55661	0.749358	103.932	-0.0178696	0.0311871	0.0634083	0	0	0	0	0	0	0	0	0
2018	709	0.10987	1	0.0365018	0.104242	0	0	-3.52223	0.545685	0.717593	96.5746	0.00259599	0.120663	0.0470015	0	0	0	0	0	0	0	0	0
2019	709	0.00445135	1	-0.0575091	0.00444147	0	0	-3.56327	0.556406	0.722388	89.5766	-0.0680086	0.0106392	-0.0314025	0	0	0	0	0	0	0	0	0
2020	709	-0.1139	1	-0.0186928	-0.120926	1	0	-3.41663	0.806799	0.749499	77.1776	-0.0518012	0.0647931	-0.0775146	-0.120926	-0.0975628	0.413159	0	-0.0906338	-0.120926	-0.000356194	-9.33276	-9.33276
2018	717	0.0412553	1	0.220605	0.040427	0	0	-3.70182	-0.501081	0.623936	47.3873	0.166673	0.65553	-0.00939047	0	0	0	0	0	0	0	0	0
2019	717	0.0748991	1	-0.0861702	0.0722268	0	0	-3.77809	-0.52897	0.534179	46.9219	-0.0421519	0.163058	-0.0381078	0	0	0	0	0	0	0	0	0
2020	717	0.0827759	1	0.0530149	0.079528	0	0	-3.95295	-0.575003	0.46439	38.7295	-0.0150991	0.711159	0.0802561	0	0	0	0	0	0	0	0	0
2014	718	-0.188074	0	0.0134743	-0.208346	1	0	-3.96598	1.36545	0.771962	89.8227	-0.0931291	0.280955	0.111056	-0.208346	-0.284486	0.826295	0	-0.160835	0	-0.00123233	-18.7142	0
2015	718	0.351607	1	-0.123128	0.301295	0	0	-4.33841	1.21207	0.614116	88.6438	-0.0653511	0.00688899	0.00585697	0	0	0	0	0	0	0	0	0
2016	718	0.118145	1	0.345619	0.111671	0	0	-4.37316	0.943872	0.611588	69.3689	0.00275816	0.528428	-0.0742414	0	0	0	0	0	0	0	0	0
2017	718	-0.300556	0	0.233222	-0.35747	1	0	-3.92125	1.22851	0.540393	78.4344	0.301622	0.253501	0.207099	-0.35747	-0.439157	1.40173	0	-0.193174	0	-0.000419758	-28.038	0
2018	718	-0.43762	0	-0.0864206	-0.575578	1	1	-3.71886	1.76176	0.529465	61.9662	-0.246467	-0.000580565	0.127112	-0.575578	-1.01403	2.14049	-0.575578	-0.304749	0	-0.000518529	-35.6664	0
2019	718	0.209782	0	-0.187519	0.19044	0	0	-3.67579	1.52197	0.526626	65.018	-0.129772	-0.218437	-0.363546	0	0	0	0	0	0	0	0	0
2020	718	0.0925414	0	-0.179055	0.0885065	0	0	-4.01059	1.31512	0.455319	60.8607	-0.265611	-0.0883448	-0.019033	0	0	0	0	0	0	0	0	0
2014	720	0.0840003	0	0.0706909	0.0806582	0	0	-3.33082	0.555945	0.794783	109.848	0.181427	0.0916282	0.24852	0	0	0	0	0	0	0	0	0
2015	720	0.0468978	0	0.0454164	0.0458313	0	0	-3.51158	0.491314	0.765473	103.666	-0.0732711	0.0354978	0.0617867	0	0	0	0	0	0	0	0	0
2016	720	-0.245164	0	-0.294322	-0.281255	1	0	-3.67522	0.767362	0.775646	102.421	-0.224361	-0.2579	0.221099	-0.281255	-0.215824	1.03367	0	-0.218154	0	-0.00193852	-28.8063	0
2017	720	0.104107	0	0.811921	0.0990368	0	0	-2.46764	1.1913	0.842368	96.0847	0.299344	2.24835	-0.741475	0	0	0	0	0	0	0	0	0
2020	720	0.0761646	0	0.0738625	0.0734034	0	0	-3.77476	0.316175	0.455691	82.612	0.115999	0.0786256	0.121645	0	0	0	0	0	0	0	0	0
2015	723	2.05468	0	2.6668	1.74266	0	0	-2.59033	0.957962	0.551948	51.7167	2.28769	1.96123	0.371283	0	0	0	0	0	0	0	0	0
2016	723	0.246986	1	-0.213198	0.220729	0	0	-2.63151	0.571909	0.412597	49.3115	0.343325	-0.0110594	0.163736	0	0	0	0	0	0	0	0	0
2017	723	0.721228	1	0.0477507	0.543038	0	0	-3.10491	0.121418	0.391882	51.7787	-0.0656808	0.35932	-0.135325	0	0	0	0	0	0	0	0	0
2018	723	0.237688	1	0.304973	0.213245	0	0	-3.08797	0.209947	0.566621	50.1127	0.301518	0.198199	0.0712888	0	0	0	0	0	0	0	0	0
2019	723	-0.0697516	1	-0.370032	-0.0723036	1	0	-3.41248	0.332097	0.527545	44.9369	-0.464521	0.0909118	-0.0676357	-0.0723036	-0.0240118	0.246734	0	-0.0381434	-0.0723036	-0.00114663	-3.2491	-3.2491
2020	723	-0.088274	1	-0.00804024	-0.0924158	1	1	-3.44319	0.678268	0.555294	39.276	0.0544176	-0.0086535	0.177573	-0.0924158	-0.0626827	0.318205	-0.0924158	-0.0513179	-0.0924158	-0.000302347	-3.62972	-3.62972
2015	725	0.320711	1	0.231975	0.278171	0	0	-2.42929	1.14366	0.486537	113.173	0.214403	0.0375831	-0.0118035	0	0	0	0	0	0	0	0	0
2016	725	0.416914	1	0.251013	0.348481	0	0	-2.64028	1.09108	0.551437	103.959	0.198492	0.431033	0.0609945	0	0	0	0	0	0	0	0	0
2017	725	0.361486	1	0.288057	0.308577	0	0	-2.70833	1.00443	0.592813	89.5683	0.31312	0.414029	0.0725899	0	0	0	0	0	0	0	0	0
2018	725	0.0352705	1	0.0538662	0.0346627	0	0	-2.65634	1.14129	0.604125	85.5042	0.13968	0.20036	0.053023	0	0	0	0	0	0	0	0	0
2019	725	0.195149	1	0.219665	0.178271	0	0	-2.88204	1.07605	0.585627	73.5526	0.104946	0.0634853	0.152376	0	0	0	0	0	0	0	0	0
2020	725	0.167957	1	0.0290644	0.155256	0	0	-2.87519	1.14098	0.591291	62.8306	0.176261	0.155683	0.0141526	0	0	0	0	0	0	0	0	0
2014	726	-0.0476296	1	0.0086933	-0.0488012	1	0	-1.29955	0.335326	0.186753	130.682	0.0279901	-0.0113551	0.0239393	-0.0488012	-0.0163643	0.0634195	0	-0.00911376	-0.0488012	-0.000325103	-6.37742	-6.37742
2015	726	0.000589006	1	0.154995	0.000588833	0	0	-1.01175	0.387066	0.199597	124.726	0.141525	0.0441277	-0.14687	0	0	0	0	0	0	0	0	0
2016	726	-0.0310321	1	0.0356705	-0.0315238	1	0	-1.04587	0.452752	0.211971	108.932	0.0327594	0.114808	0.0984035	-0.0315238	-0.0142725	0.0329699	0	-0.00668213	-0.0315238	-0.000217275	-3.43395	-3.43395
2017	726	0.0714628	1	0.057334	0.0690248	0	0	-0.933361	0.461765	0.235536	102.598	0.00022915	-0.171807	-0.181315	0	0	0	0	0	0	0	0	0
2018	726	0.073306	1	0.0489773	0.0707436	0	0	-0.978718	0.426483	0.266844	95.9437	0.0272698	0.2823	0.00188259	0	0	0	0	0	0	0	0	0
2019	726	-0.0112919	1	0.0104357	-0.0113561	1	0	-0.945854	0.558188	0.301725	98.1712	-0.00196519	0.0819653	-0.023473	-0.0113561	-0.00633883	0.0107412	0	-0.00342641	-0.0113561	7.4475e-05	-1.11484	-1.11484
2020	726	-0.301433	1	-0.172993	-0.358724	1	1	-0.743789	0.937272	0.332915	83.7869	-0.162531	-0.221305	-0.00586573	-0.358724	-0.336222	0.266815	-0.358724	-0.119425	-0.358724	-0.000915851	-30.0564	-30.0564
2014	728	0.50513	0	0.350038	0.408879	0	0	-2.10703	3.20958	0.671459	119.634	0.088372	0.376796	0.0682319	0	0	0	0	0	0	0	0	0
2015	728	0.964889	1	0.413034	0.675436	0	0	-2.62302	2.84544	0.723457	113.173	0.0105487	0.441865	-0.148956	0	0	0	0	0	0	0	0	0
2020	728	0.385468	1	0.237045	0.326038	0	0	-2.28771	3.25985	0.659088	62.8306	-0.108368	0.255316	-0.158052	0	0	0	0	0	0	0	0	0
2014	729	-0.0177933	1	0.0735997	-0.0179536	1	0	-1.21817	0.337815	0.293281	119.634	0.0660026	0.0878131	0.12197	-0.0179536	-0.00606497	0.0218706	0	-0.00526544	-0.0179536	-0.00013406	-2.14786	-2.14786
2015	729	-0.0714977	1	0.0867226	-0.0741824	1	1	-1.16768	0.374984	0.249375	113.173	0.0597508	0.161272	0.0834399	-0.0741824	-0.0278172	0.0866213	-0.0741824	-0.0184992	-0.0741824	-0.000561138	-8.39541	-8.39541
2016	729	-0.0769701	1	0.00959728	-0.0800936	1	1	-1.11982	0.455758	0.250602	103.959	0.0273805	-0.0386971	0.059609	-0.0800936	-0.0365033	0.0896901	-0.0800936	-0.0200716	-0.0800936	-0.000861129	-8.32645	-8.32645
2017	729	-0.0326283	1	-0.0160273	-0.0331725	1	1	-1.10711	0.48027	0.24434	89.5683	0.00615661	-0.0810679	0.0266204	-0.0331725	-0.0159318	0.0367255	-0.0331725	-0.00810535	-0.0331725	-0.000283277	-2.97121	-2.97121
2018	729	0.0132368	1	0.0270464	0.01315	0	0	-1.25165	0.44426	0.222432	85.5042	0.0012109	0.0977024	0.132606	0	0	0	0	0	0	0	0	0
2019	729	0.0109936	1	-0.0106631	0.0109336	0	0	-1.33607	0.459702	0.239321	73.5526	-0.0106833	-0.00604277	0.0628085	0	0	0	0	0	0	0	0	0
2020	729	-0.0470944	1	-0.110756	-0.0482394	1	0	-1.36232	0.525967	0.249383	62.8306	-0.12529	-0.0731961	-0.0508022	-0.0482394	-0.0253724	0.0657173	0	-0.0120301	-0.0482394	-9.40659e-05	-3.03091	-3.03091
2015	732	0.769312	0	0.328104	0.570591	0	0	-3.21186	1.74456	0.798679	48.7397	0.340808	0.219205	0.164769	0	0	0	0	0	0	0	0	0
2016	732	0.399283	0	0.261362	0.33596	0	0	-3.4104	1.78366	0.823968	44.9618	0.168426	0.547086	0.0309845	0	0	0	0	0	0	0	0	0
2017	732	0.173834	0	0.615588	0.160275	0	0	-3.14899	2.13816	0.878312	45.3579	0.681207	0.328497	0.259464	0	0	0	0	0	0	0	0	0
2018	732	0.273466	0	0.660306	0.241743	0	0	-3.31955	2.06012	0.868842	43.4986	0.762369	-0.134594	0.691181	0	0	0	0	0	0	0	0	0
2019	732	-0.237674	0	-0.09802	-0.271381	1	0	-3.27877	2.2509	0.84952	41.7057	-0.0344901	-0.506885	0.196133	-0.271381	-0.610852	0.889794	0	-0.230544	0	-0.00430371	-11.3181	0
2020	732	-0.539344	0	-0.368031	-1.87716	1	1	-1.77992	4.09416	0.907456	39.1503	-0.607035	1.08026	-0.228677	-1.87716	-7.68538	3.34118	-1.87716	-1.70344	0	-0.00614129	-73.4912	0
2015	735	-0.274223	0	0.00443089	-0.320513	1	1	-1.22847	1.81937	0.593408	40.2877	-0.0220727	0.047078	0.00471877	-0.320513	-0.58313	0.39374	-0.320513	-0.190195	0	-0.00218867	-12.9127	0
2016	735	0.220656	0	0.091408	0.199388	0	0	-1.45586	1.9374	0.427212	39.3005	0.131626	0.0239915	0.159636	0	0	0	0	0	0	0	0	0
2017	735	0.488457	0	0.149979	0.39774	0	0	-1.80476	1.53926	0.405789	39.6913	0.129684	0.184363	0.0808246	0	0	0	0	0	0	0	0	0
2018	735	-0.133623	0	0.0748628	-0.143436	1	0	-1.63867	1.70399	0.352215	36.3099	0.0597808	0.10003	0.0371143	-0.143436	-0.244412	0.235043	0	-0.0505201	0	-0.00134512	-5.20812	0
2019	735	0.0292381	0	0.0705874	0.0288188	0	0	-1.66883	1.71088	0.357066	34.9369	0.0917785	0.0352491	0.0931241	0	0	0	0	0	0	0	0	0
2020	735	0.983567	0	0.186034	0.684897	0	0	-2.14368	1.27897	0.490934	29.2923	0.201224	0.157721	-0.0089092	0	0	0	0	0	0	0	0	0
2014	738	-0.0138748	0	0.10063	-0.013972	1	0	-1.08937	0.927774	0.281929	97.8089	0.0882598	0.134862	0.0691517	-0.013972	-0.0129629	0.0152207	0	-0.00393911	0	-0.000128139	-1.36658	0
2015	738	0.00875455	0	0.0797344	0.00871645	0	0	-1.13511	0.983613	0.277251	77.8164	0.0817384	0.084139	0.118769	0	0	0	0	0	0	0	0	0
2016	738	-0.0363762	1	0.0918466	-0.0370544	1	0	-1.11436	1.00597	0.23758	73.5847	0.0803738	0.121347	0.0966736	-0.0370544	-0.0372757	0.0412917	0	-0.00880336	-0.0370544	-0.000313689	-2.72663	-2.72663
2017	738	0.0197893	1	0.0390366	0.019596	0	0	-1.15997	1.03332	0.24138	75.3907	0.0576843	-0.0480067	0.0837047	0	0	0	0	0	0	0	0	0
2018	738	0.0755622	0	0.0792093	0.0728435	0	0	-1.26583	0.971808	0.219198	66.5887	0.0855406	0.00906072	0.118564	0	0	0	0	0	0	0	0	0
2019	738	0.126013	1	0.0704607	0.118683	0	0	-1.40922	0.937302	0.24671	71.8378	0.0832302	0.0427392	0.107939	0	0	0	0	0	0	0	0	0
2020	738	0.131359	1	0.0204777	0.123419	0	0	-1.5577	0.925488	0.273949	55.5929	-0.03694	0.341544	-0.0118767	0	0	0	0	0	0	0	0	0
2019	739	0.130844	1	0.0978283	0.122964	0	0	-2.53436	-0.100297	0.422317	73.7868	0.119734	0.0578575	0.127052	0	0	0	0	0	0	0	0	0
2020	739	0.0927733	1	-0.0102064	0.0887188	0	0	-2.59736	-0.0500785	0.41417	56.4153	0.0925561	-0.182729	0.0668318	0	0	0	0	0	0	0	0	0
2014	750	0.182335	1	0.292141	0.167491	0	0	-2.20499	2.57106	0.728931	85.8061	0.128749	0.318779	0.114725	0	0	0	0	0	0	0	0	0
2015	750	1.09574	1	0.552222	0.739906	0	0	-2.92974	2.51823	0.736886	68.8877	0.181417	0.592371	0.166259	0	0	0	0	0	0	0	0	0
2016	750	-0.241233	1	0.0165003	-0.27606	1	0	-2.5393	3.05203	0.789089	64.6831	0.181507	-0.00393042	0.0670727	-0.27606	-0.842544	0.700998	0	-0.217836	-0.27606	-0.00242715	-17.8564	-17.8564
2015	753	-0.0784433	1	0.128352	-0.0816909	1	0	-2.72878	0.202156	0.615609	53.7233	0.165849	0.121099	0.089398	-0.0816909	-0.0165143	0.222917	0	-0.0502897	-0.0816909	-0.000618368	-4.38871	-4.38871
2016	753	0.00676634	1	0.239651	0.00674355	0	0	-2.68858	0.542868	0.580786	57.2514	0.1758	0.248376	0.128834	0	0	0	0	0	0	0	0	0
2017	753	-0.129001	1	0.00478501	-0.138114	1	0	-2.61672	0.596441	0.554079	60.1885	-0.0171398	0.0254266	0.049148	-0.138114	-0.0823771	0.361407	0	-0.0765262	-0.138114	-0.00147264	-8.3129	-8.3129
2018	753	0.120375	1	0.110207	0.113664	0	0	-2.7354	0.499756	0.527247	57.5887	0.113921	0.11182	0.118936	0	0	0	0	0	0	0	0	0
2019	753	-0.073036	0	-0.0321116	-0.0758406	1	0	-2.70584	0.659534	0.558788	54.3664	-0.0773572	0.0756273	-0.0310526	-0.0758406	-0.0500195	0.205213	0	-0.0423788	0	-0.00120272	-4.12318	0
2020	753	0.0958102	0	-0.083627	0.091494	0	0	-2.8957	0.823052	0.637744	42.9044	-0.109816	-0.0287466	-0.0113936	0	0	0	0	0	0	0	0	0
2014	758	0.0200346	1	0.0796847	0.0198365	0	0	-3.00853	0.0503715	0.667121	119.634	0.0635254	0.118593	0.06397	0	0	0	0	0	0	0	0	0
2015	758	0.0758941	1	0.089021	0.0731521	0	0	-3.10122	0.145374	0.722136	113.173	0.0435338	0.182163	0.0630675	0	0	0	0	0	0	0	0	0
2016	758	-0.0251199	1	0.100908	-0.0254408	1	0	-3.16475	0.216495	0.720032	103.959	0.130704	0.0106032	0.219685	-0.0254408	-0.00550781	0.0805136	0	-0.0183182	-0.0254408	-0.000273527	-2.6448	-2.6448
2017	758	-0.192891	1	-0.0969497	-0.214297	1	1	-3.00102	0.371294	0.699863	89.5683	-0.0123642	0.150894	0.0382119	-0.214297	-0.0795671	0.64311	-0.214297	-0.149978	-0.214297	-0.00182999	-19.1942	-19.1942
2018	758	-0.0405318	1	0.211784	-0.0413761	1	1	-3.07237	0.528037	0.631172	85.5042	0.113221	0.021916	0.225966	-0.0413761	-0.0218481	0.127123	-0.0413761	-0.0261155	-0.0413761	-0.000317026	-3.53783	-3.53783
2019	758	-0.251592	1	0.216371	-0.289807	1	1	-2.86067	0.825766	0.663049	73.5526	0.202732	0.208306	0.280844	-0.289807	-0.239312	0.82904	-0.289807	-0.192156	-0.289807	-0.00426377	-21.316	-21.316
2020	758	-0.387453	1	-0.868137	-0.490129	1	1	-2.59526	1.18058	0.592976	62.8306	-0.36712	-0.210409	-0.142358	-0.490129	-0.578635	1.27201	-0.490129	-0.290635	-0.490129	-0.000955741	-30.7951	-30.7951
2014	759	0.0261288	0	0.100147	0.0257933	0	0	-1.50006	-0.646826	0.655902	111.961	0.00659715	0.865524	0.0678733	0	0	0	0	0	0	0	0	0
2015	759	-0.0300214	0	-0.0451816	-0.0304812	1	0	-1.48798	-0.643701	0.654269	99.6219	-0.0814956	0.0441232	-0.0630905	-0.0304812	0.0196208	0.0453554	0	-0.0199429	0	-0.00022595	-3.0366	0
2016	759	-0.0631068	0	0.0844862	-0.0651859	1	1	-1.56978	-0.525598	0.668667	86.5137	0.158053	-0.287174	0.305043	-0.0651859	0.0342616	0.102328	-0.0651859	-0.0435877	0	-0.000628561	-5.63947	0
2017	759	-0.0104288	0	-0.0174123	-0.0104836	1	1	-1.75856	-0.673348	0.581445	82.0683	-0.0390848	0.0959311	0.160186	-0.0104836	0.00705911	0.018436	-0.0104836	-0.00609564	0	-8.26541e-05	-0.860371	0
2018	759	0.000155932	0	0.00515084	0.00015592	0	0	-1.92272	-0.641916	0.546828	77.2085	0.0050353	-0.0187041	0.169051	0	0	0	0	0	0	0	0	0
2019	759	0.0223172	0	0.0569981	0.0220718	0	0	-1.98883	-0.523605	0.611966	73.6246	0.0685569	-0.00230017	0.112598	0	0	0	0	0	0	0	0	0
2020	759	-0.15559	0	-0.0337358	-0.169117	1	0	-1.85089	-0.317503	0.637535	57.4344	-0.0436001	0.0472532	-0.0124289	-0.169117	0.0536951	0.313016	0	-0.107818	0	0.000846306	-9.71312	0
2014	761	0.0270955	0	-0.0145081	0.0267349	0	0	-2.90757	0.171482	0.67792	85.7202	-0.119541	-0.0087853	-0.0649128	0	0	0	0	0	0	0	0	0
2015	761	-0.293767	0	-0.134866	-0.34781	1	0	-2.60988	0.418623	0.720229	82.8055	-0.0615867	-0.118848	-0.0114538	-0.34781	-0.145601	0.907745	0	-0.250503	0	-5.01981e-05	-28.8006	0
2016	761	0.00931077	1	-0.114503	0.0092677	0	0	-2.65623	0.607368	0.754481	71.6585	-0.141573	-0.0517441	-0.104498	0	0	0	0	0	0	0	0	0
2017	761	0.371938	1	0.0661201	0.316224	0	0	-3.01633	0.441609	0.764294	66.9344	0.0961445	0.231229	0.140026	0	0	0	0	0	0	0	0	0
2018	761	0.238818	1	0.0782493	0.214158	0	0	-3.30393	0.172547	0.670324	60.6958	0.0593889	0.0224636	0.132838	0	0	0	0	0	0	0	0	0
2019	761	0.0510042	0	0.0463018	0.049746	0	0	-3.40111	0.141061	0.67047	65.0901	0.0691798	0.054595	0.116612	0	0	0	0	0	0	0	0	0
2020	761	-0.0769142	0	-0.052414	-0.0800331	1	0	-3.36985	0.289135	0.668489	59.4754	-0.0868383	-0.0160518	-0.0380595	-0.0800331	-0.0231404	0.2697	0	-0.0535013	0	-6.4907e-05	-4.76	0
2014	768	0.22634	1	0.092426	0.204034	0	0	-1.86321	0.473829	0.620594	113.036	0.106193	0.0562528	0.105341	0	0	0	0	0	0	0	0	0
2015	768	0.137639	1	0.0593842	0.128955	0	0	-1.96932	0.440516	0.547784	94.4493	0.043819	0.131817	0.0209767	0	0	0	0	0	0	0	0	0
2016	768	0.0831855	1	0.0231531	0.0799063	0	0	-1.95636	0.406334	0.548585	111.18	0.0165584	0.0255061	-0.0763094	0	0	0	0	0	0	0	0	0
2017	768	0.189772	1	0.0525253	0.173762	0	0	-2.24107	0.270646	0.566791	112.022	0.0826492	0.118222	0.193598	0	0	0	0	0	0	0	0	0
2018	768	0.0768773	1	0.0650297	0.0740655	0	0	-2.3289	0.358464	0.596783	103.318	0.0769027	-0.0636021	0.0906733	0	0	0	0	0	0	0	0	0
2019	768	0.0247975	1	0.0115809	0.024495	0	0	-2.46272	0.351871	0.659529	96.1712	0.0099113	-0.018616	0.11924	0	0	0	0	0	0	0	0	0
2020	768	-0.023732	1	0.0953197	-0.0240182	1	0	-2.58167	0.557272	0.738184	82.1311	0.0685937	0.0803873	0.211566	-0.0240182	-0.0133847	0.0620071	0	-0.0177298	-0.0240182	-3.53139e-05	-1.97264	-1.97264
2014	778	-0.0352486	0	0.0435687	-0.0358848	1	0	-3.36483	-0.132004	0.667699	153.536	0.0146594	-0.0590041	0.0262038	-0.0358848	0.00473693	0.120746	0	-0.0239603	0	-0.000117925	-5.50962	0
2015	778	-0.177037	1	0.0754615	-0.194844	1	1	-3.28115	0.016663	0.640095	129.049	-0.000217497	0.224807	0.110955	-0.194844	-0.00324668	0.639311	-0.194844	-0.124718	-0.194844	-0.000245853	-25.1444	-25.1444
2016	778	0.0425588	1	-0.138995	0.0416781	0	0	-3.34254	-0.056961	0.625549	119.415	-0.0739567	0.178451	-0.0542455	0	0	0	0	0	0	0	0	0
2017	778	-0.208848	1	0.142379	-0.234266	1	0	-3.28044	0.172439	0.579449	125.645	0.100867	0.0795982	0.273043	-0.234266	-0.0403964	0.768495	0	-0.135745	-0.234266	-0.00132248	-29.4343	-29.4343
2018	778	-0.0174295	1	0.108833	-0.0175832	1	1	-3.24447	0.245623	0.581242	112.403	0.116692	0.213304	0.0983051	-0.0175832	-0.00431884	0.0570481	-0.0175832	-0.0102201	-0.0175832	-9.54676e-05	-1.9764	-1.9764
2019	778	0.0084491	1	0.0604096	0.00841361	0	0	-3.24144	0.192387	0.548986	108.429	0.0094512	0.10363	-0.00199619	0	0	0	0	0	0	0	0	0
2020	778	0.0506537	1	-0.0377714	0.0494125	0	0	-3.30053	0.213556	0.545879	88.3388	0.0167385	0.00809924	0.0264162	0	0	0	0	0	0	0	0	0
2014	786	0.107469	0	0.131521	0.102077	0	0	-1.96784	0.477548	0.362489	119.634	0.143097	0.197707	0.122352	0	0	0	0	0	0	0	0	0
2015	786	-0.0896746	0	0.0661145	-0.0939531	1	0	-1.95451	0.588687	0.319232	113.173	0.0694129	-0.0205424	0.150045	-0.0939531	-0.055309	0.183633	0	-0.0299928	0	-0.000710689	-10.6329	0
2016	786	0.0801067	1	-0.0240389	0.0770599	0	0	-2.07095	0.564939	0.270822	103.959	-0.0329234	0.0991849	0.00646194	0	0	0	0	0	0	0	0	0
2017	786	0.368837	1	0.119563	0.313962	0	0	-2.37197	0.366757	0.224386	89.5683	0.0897327	0.20848	0.0767831	0	0	0	0	0	0	0	0	0
2018	786	0.12545	1	0.115571	0.118183	0	0	-2.47038	0.354342	0.193719	85.5042	0.118106	0.155197	0.0983319	0	0	0	0	0	0	0	0	0
2019	786	0.0603348	1	0.123381	0.0585847	0	0	-2.44739	0.476865	0.322458	73.5526	0.139348	0.0844112	0.0577644	0	0	0	0	0	0	0	0	0
2020	786	0.261173	1	0.205342	0.232043	0	0	-2.56179	0.310266	0.238294	62.8306	0.154564	0.210963	0.0369158	0	0	0	0	0	0	0	0	0
2015	792	0.0389388	1	-0.16542	0.0381998	0	0	-1.80007	2.00377	0.696674	78.5698	0.0798743	-0.0145102	0.100346	0	0	0	0	0	0	0	0	0
2016	792	-0.0476083	1	-0.0877196	-0.0487788	1	0	-1.77725	2.07984	0.682063	61.3918	-0.0443917	-0.0334325	-0.0184265	-0.0487788	-0.101452	0.0866922	0	-0.0332703	-0.0487788	-0.000387159	-2.99462	-2.99462
2017	792	0.128835	1	0.116825	0.121186	0	0	-1.90336	1.95227	0.730204	62.1803	-0.00872681	0.303808	-0.00380746	0	0	0	0	0	0	0	0	0
2018	792	0.529115	1	0.184903	0.424689	0	0	-2.35389	1.43323	0.749489	59.4704	0.0136655	0.157953	0.0395143	0	0	0	0	0	0	0	0	0
2019	792	-0.00226699	1	-0.113672	-0.00226956	1	0	-2.42099	0.232957	0.90769	55.033	-0.0635136	-0.128014	0.00586181	-0.00226956	-0.00052871	0.0054946	0	-0.00519761	-0.00226956	-9.80751e-06	-0.124901	-0.124901
2020	792	-0.214739	1	-0.509451	-0.241739	1	1	-3.0964	0.36099	0.738153	42.4372	-0.455525	-0.296859	0.461712	-0.241739	-0.0872655	0.748521	-0.241739	-0.178441	-0.241739	-0.000404078	-10.2587	-10.2587
2014	793	0.053382	0	0.108657	0.0520059	0	0	-1.27118	1.00918	0.329183	40.9557	0.15034	0.139715	0.0989423	0	0	0	0	0	0	0	0	0
2015	793	0.0927274	0	0.0344997	0.0886768	0	0	-1.46422	1.08732	0.263074	40.2877	0.162059	-0.108455	0.266437	0	0	0	0	0	0	0	0	0
2016	793	0.0547519	0	-0.0123494	0.0533056	0	0	-1.9322	1.07784	0.255733	39.3005	-0.144074	0.153769	0.270652	0	0	0	0	0	0	0	0	0
2017	793	-0.248536	0	-0.289619	-0.285733	1	0	-1.88748	1.53212	0.360029	39.6913	-0.330017	-0.1954	-0.0889655	-0.285733	-0.437775	0.539315	0	-0.102872	0	-0.00327135	-11.3411	0
2018	793	0.106376	0	0.175273	0.10109	0	0	-1.97591	1.22668	0.575683	36.3099	0.224	0.11425	0.211339	0	0	0	0	0	0	0	0	0
2019	793	0.0358225	0	-0.283636	0.0351958	0	0	-2.29911	1.18902	0.51905	34.9369	-0.504151	-0.142287	-0.216088	0	0	0	0	0	0	0	0	0
2020	793	-0.242525	0	-0.418206	-0.277764	1	0	-3.81871	1.12862	0.621192	29.2923	-0.267593	-0.145478	1.06378	-0.277764	-0.313492	1.0607	0	-0.172545	0	-0.0013288	-8.13637	0
2014	797	-0.109914	1	0.168172	-0.116438	1	0	-1.83905	1.32102	0.783546	58.8006	0.188121	0.0629945	0.188121	-0.116438	-0.153816	0.214134	0	-0.0912343	-0.116438	-0.00110028	-6.8466	-6.8466
2015	797	0.134349	1	-0.0328462	0.126059	0	0	-1.30554	1.42229	0.861614	51.7167	-0.0768392	0.135885	-0.736545	0	0	0	0	0	0	0	0	0
2016	797	0.0673198	1	0.280131	0.0651506	0	0	-1.84675	1.44512	0.786772	49.3115	0.209718	0.475805	0.685868	0	0	0	0	0	0	0	0	0
2017	797	0.622434	1	-0.0818372	0.483928	0	0	-2.03434	1.29907	0.640025	51.7787	-0.0413414	-0.1872	-0.33774	0	0	0	0	0	0	0	0	0
2018	797	0.166843	1	0.260187	0.154302	0	0	-2.54519	1.1774	0.630874	50.1127	0.258638	0.322229	0.615261	0	0	0	0	0	0	0	0	0
2019	797	0.0735438	1	0.117808	0.0709652	0	0	-2.44851	1.35573	0.707175	44.9369	0.0942919	0.15124	-0.0733865	0	0	0	0	0	0	0	0	0
2020	797	0.113695	1	-0.083575	0.107683	0	0	-2.26924	1.38952	0.74763	39.276	-0.131468	0.0286621	-0.418485	0	0	0	0	0	0	0	0	0
2015	799	0.547624	0	-0.191251	0.436721	0	0	-1.67602	1.33339	0.229366	64.1247	-0.51637	0.195767	-0.528903	0	0	0	0	0	0	0	0	0
2016	799	0.0891948	0	-0.0980597	0.0854387	0	0	-1.90558	1.28235	0.214326	62.8197	-0.091724	-0.19713	0.0525409	0	0	0	0	0	0	0	0	0
2017	799	0.34127	0	0.326555	0.293617	0	0	-2.04887	1.06258	0.210903	58.0027	0.279957	0.425353	0.129484	0	0	0	0	0	0	0	0	0
2018	799	0.351294	0	0.212013	0.301063	0	0	-2.13104	0.882999	0.24056	50.8676	0.346031	-0.0068504	0.126963	0	0	0	0	0	0	0	0	0
2019	799	0.273842	0	0.270654	0.242038	0	0	-2.19716	0.758674	0.247207	47.6937	0.347714	0.194853	0.171686	0	0	0	0	0	0	0	0	0
2020	799	0.207863	0	0.181826	0.188853	0	0	-2.37242	0.864964	0.341222	40.2186	0.141902	0.161223	0.128297	0	0	0	0	0	0	0	0	0
2014	800	0.14093	1	0.252501	0.131844	0	0	-3.8693	-0.481692	0.584147	97.1662	0.173705	0.0919101	0.148772	0	0	0	0	0	0	0	0	0
2015	800	-0.243329	1	-0.0208812	-0.278826	1	0	-3.53314	-0.350821	0.515193	96.2164	0.0151622	-0.0942923	-0.0421771	-0.278826	0.097818	0.985133	0	-0.143649	-0.278826	-0.000544742	-26.8277	-26.8277
2016	800	-0.137921	1	-0.120403	-0.148409	1	1	-3.33826	-0.14791	0.597165	75.9126	-0.105364	-0.110083	-0.151842	-0.148409	0.0219511	0.495427	-0.148409	-0.0886245	-0.148409	-0.000765197	-11.2661	-11.2661
2017	800	0.236076	1	-0.0687137	0.211942	0	0	-3.65968	-0.38965	0.571607	77.9399	-0.0597658	-0.0357058	0.049728	0	0	0	0	0	0	0	0	0
2018	800	-0.0650132	1	0.0256739	-0.0672229	1	0	-3.61491	-0.314961	0.563353	60.7352	0.0696624	-0.22752	0.0921158	-0.0672229	0.0211725	0.243005	0	-0.0378702	-0.0672229	-6.056e-05	-4.0828	-4.0828
2019	800	0.0838358	0	0.0605724	0.0805064	0	0	-3.69251	-0.341802	0.587124	67.9129	-0.0159564	0.260631	-0.0188634	0	0	0	0	0	0	0	0	0
2020	800	2.05468	1	1.2781	1.41325	0	0	-3.9878	-0.57081	0.617661	64.7978	1.268	1.29248	0.149932	0	0	0	0	0	0	0	0	0
2015	812	-0.103707	0	-0.0389328	-0.109488	1	1	-1.40285	1.30952	0.432357	94.4493	-0.0407658	-0.255317	-0.0104144	-0.109488	-0.143376	0.153595	-0.109488	-0.0473379	0	-0.0002077	-10.3411	0
2016	812	0.881304	0	0.0480434	0.631965	0	0	-2.06292	0.591531	0.368412	111.18	0.0949372	0.0916101	0.123064	0	0	0	0	0	0	0	0	0
2017	812	-0.221441	0	0.122775	-0.250311	1	0	-1.5273	1.14485	0.421325	112.022	0.111632	0.252849	-0.173869	-0.250311	-0.286569	0.382301	0	-0.105462	0	-0.00303504	-28.0403	0
2018	812	0.26112	0	0.35254	0.232	0	0	-1.79814	0.982173	0.462054	103.318	0.163912	0.703316	0.202776	0	0	0	0	0	0	0	0	0
2019	812	-0.0645187	0	-0.0283828	-0.0666942	1	0	-1.82682	1.18784	0.521175	96.1712	-0.0114505	-0.0266163	0.0839836	-0.0666942	-0.0792219	0.121838	0	-0.0347593	0	-0.000354271	-6.41406	0
2020	812	0.014279	0	-0.0574102	0.014178	0	0	-1.67227	1.25689	0.488314	82.1311	-0.0176432	-0.210197	-0.186477	0	0	0	0	0	0	0	0	0
2014	815	0.124421	1	0.528858	0.117268	0	0	-1.20078	0.884203	0.90769	82.2687	0.0550111	0.976698	0.379423	0	0	0	0	0	0	0	0	0
2015	815	-0.104985	0	-0.341219	-0.110915	1	0	-1.4332	0.927127	0.90769	86.2712	-0.377075	-0.358867	-0.0335228	-0.110915	-0.102832	0.158963	0	-0.108166	0	-0.000784207	-9.56874	0
2016	815	0.0550579	1	-0.141637	0.0535956	0	0	-1.61947	1.58451	0.303169	86.8169	-0.150457	-0.557431	-0.0176784	0	0	0	0	0	0	0	0	0
2017	815	0.432321	0	0.0136805	0.359296	0	0	-2.00138	1.20161	0.277529	85.4126	-0.0427432	-0.378319	-0.0201138	0	0	0	0	0	0	0	0	0
2018	815	0.246508	0	0.117514	0.220346	0	0	-2.22436	1.08405	0.333628	80.4338	0.117433	-0.153666	0.120077	0	0	0	0	0	0	0	0	0
2019	815	-0.00467225	0	0.0093168	-0.0046832	1	0	-2.17822	1.14774	0.356077	64.2282	-0.0150218	0.0768191	-0.0565143	-0.0046832	-0.00537509	0.0102011	0	-0.00166758	0	-6.61216e-06	-0.300794	0
2020	815	0.113269	0	0.0702434	0.107301	0	0	-2.31036	0.998536	0.313294	68.9836	0.00832547	-0.00822497	0.0331874	0	0	0	0	0	0	0	0	0
2014	819	-0.240941	1	-0.262941	-0.275675	1	1	-2.98272	-0.63257	0.135365	92.8227	-0.175384	-0.197128	-0.178094	-0.275675	0.174384	0.822263	-0.275675	-0.0373168	-0.275675	-0.00252826	-25.5889	-25.5889
2015	819	0.0146813	1	0.183793	0.0145745	0	0	-3.01364	-0.593519	0.132886	77.5753	0.0999333	0.106968	0.116305	0	0	0	0	0	0	0	0	0
2016	819	-0.0807529	1	0.0110166	-0.0842003	1	0	-2.95167	-0.498969	0.138221	71.9536	-0.0217116	0.10006	0.000542446	-0.0842003	0.0420133	0.248531	0	-0.0116382	-0.0842003	-0.000712811	-6.05851	-6.05851
2017	819	0.165458	1	0.0130999	0.153115	0	0	-3.14198	-0.661021	0.163197	70.6175	-0.111665	0.147981	-0.0744115	0	0	0	0	0	0	0	0	0
2018	819	0.266353	1	0.0263489	0.236141	0	0	-3.40921	-0.846858	0.121477	69.9268	0.109839	-0.0182463	0.140976	0	0	0	0	0	0	0	0	0
2019	819	-0.132079	1	0.125342	-0.141654	1	0	-3.3153	-0.600165	0.128416	67.994	0.12195	0.113713	0.169762	-0.141654	0.085016	0.469626	0	-0.0181907	-0.141654	-0.00116886	-9.63165	-9.63165
2020	819	-0.16593	1	-0.180272	-0.181438	1	1	-3.14019	-0.376193	0.132037	54.9344	-0.286711	-0.0936106	-0.280372	-0.181438	0.0682556	0.56975	-0.181438	-0.0239565	-0.181438	-0.000849029	-9.96719	-9.96719
2014	826	0.629869	1	0.617803	0.488499	0	0	-1.95977	0.780684	0.447513	122.795	0.692494	0.517889	-0.422315	0	0	0	0	0	0	0	0	0
2015	826	0.378134	1	0.814312	0.32073	0	0	-1.06743	0.946913	0.602467	97.6247	0.825168	0.709631	-0.388013	0	0	0	0	0	0	0	0	0
2016	826	0.127877	1	0.729771	0.120337	0	0	-0.5433	1.1971	0.634651	90.0191	0.765382	0.668903	0.120892	0	0	0	0	0	0	0	0	0
2017	826	0.27888	1	0.630886	0.245985	0	0	-0.190551	1.30569	0.538981	86.5765	0.690194	0.454721	0.0914493	0	0	0	0	0	0	0	0	0
2018	826	0.221341	1	0.523139	0.19995	0	0	-0.169308	1.28529	0.608335	78.6056	0.543637	0.372116	0.32244	0	0	0	0	0	0	0	0	0
2019	826	-0.0587996	1	-0.185912	-0.0605992	1	0	-0.0383772	1.45507	0.616422	82.5195	-0.194524	-0.142849	-0.264857	-0.0605992	-0.088176	0.00232563	0	-0.0373547	-0.0605992	-0.000858147	-5.00062	-5.00062
2020	826	-0.134845	0	-0.136914	-0.144846	1	1	-0.066105	1.55669	0.633446	61.1913	-0.140959	-0.104027	0.0316173	-0.144846	-0.22548	0.00957506	-0.144846	-0.0917522	0	0.000724849	-8.86332	0
2015	829	0.243759	0	-0.0921693	0.218138	0	0	-4.67296	-1.34687	0.793929	57.5342	-0.153121	0.426796	0.110009	0	0	0	0	0	0	0	0	0
2016	829	-0.213453	0	-0.0381253	-0.240102	1	0	-4.57908	-1.05457	0.778553	61.9508	-0.159743	0.344412	-0.0134797	-0.240102	0.253204	1.09945	0	-0.186932	0	-0.0024653	-14.8745	0
2017	829	0.170851	0	-0.189492	0.157731	0	0	-4.76247	-1.02919	0.795632	67.194	-0.20637	-0.170691	-0.180705	0	0	0	0	0	0	0	0	0
2018	829	0.0716325	0	0.202903	0.0691832	0	0	-4.8202	-1.20645	0.804594	59.8817	0.154242	0.334212	0.142786	0	0	0	0	0	0	0	0	0
2019	829	0.246677	0	-0.0998444	0.220482	0	0	-4.95457	-1.36538	0.812624	49.2132	-0.115618	-0.073365	-0.201753	0	0	0	0	0	0	0	0	0
2020	829	0.129235	0	0.11852	0.12154	0	0	-5.21497	-1.43251	0.823985	41.6667	0.12617	0.11105	0.265075	0	0	0	0	0	0	0	0	0
2014	830	0.178446	0	0.126273	0.164197	0	0	-2.34191	0.421596	0.699157	135.917	0.0985048	0.228834	0.10962	0	0	0	0	0	0	0	0	0
2015	830	-0.0121633	0	0.0419346	-0.0122379	1	0	-2.32433	0.55261	0.643975	133.737	0.0805091	-0.262826	0.0751745	-0.0122379	-0.00676277	0.0284449	0	-0.00788089	0	-6.47058e-05	-1.63666	0
2016	830	-0.149356	0	-0.050583	-0.161761	1	1	-2.17327	0.828246	0.655232	121.863	-0.00399513	-0.222197	0.00670272	-0.161761	-0.133978	0.35155	-0.161761	-0.105991	0	-0.00111492	-19.7128	0
2017	830	0.439624	0	-0.0059509	0.364382	0	0	-2.57769	0.566537	0.622247	111.085	-0.0844472	0.550256	-0.0444074	0	0	0	0	0	0	0	0	0
2018	830	0.350407	0	0.157796	0.300406	0	0	-2.87734	0.266556	0.60466	102.163	0.164726	-0.173113	0.163974	0	0	0	0	0	0	0	0	0
2019	830	-0.150495	0	0.195802	-0.163102	1	0	-2.70436	0.51329	0.625409	100.357	0.214964	0.0353575	0.205079	-0.163102	-0.0837186	0.441086	0	-0.102005	0	0.00106965	-16.3685	0
2020	830	-0.0270508	0	0.159945	-0.0274234	1	1	-2.64345	0.594321	0.548661	83.3716	0.145517	0.307386	0.112029	-0.0274234	-0.0162983	0.0724924	-0.0274234	-0.0150462	0	-7.00143e-05	-2.28634	0
2015	831	-0.345832	1	-0.0488642	-0.424391	1	1	-1.65207	1.58341	0.0777377	93.6877	-0.0233064	-0.0492238	0.00915306	-0.424391	-0.671983	0.701121	-0.424391	-0.013074	-0.424391	-1.75836e-05	-39.7602	-39.7602
2016	831	-0.0248733	1	-0.0955256	-0.0251879	1	1	-1.72344	1.58233	0.0777377	94.9454	-0.247544	0.229995	-0.150868	-0.0251879	-0.0398555	0.0434098	-0.0251879	-0.00131797	-0.0251879	-5.84628e-05	-2.39147	-2.39147
2017	831	0.598875	0	0.0876324	0.4693	0	0	-2.22453	1.11152	0.0777377	112.926	0.182232	-0.0789566	0.214062	0	0	0	0	0	0	0	0	0
2018	831	0.291845	0	0.124584	0.256071	0	0	-2.49754	0.946176	0.0777377	101.792	0.0944525	0.190088	0.111413	0	0	0	0	0	0	0	0	0
2019	831	0.781218	0	0.208302	0.577298	0	0	-3.50693	0.518161	0.166039	99.3994	-0.0386541	0.609532	0.394155	0	0	0	0	0	0	0	0	0
2020	831	0.00555423	0	-0.539978	0.00553887	0	0	-3.81511	0.636775	0.184779	83.5792	-0.484885	-0.614272	-0.181529	0	0	0	0	0	0	0	0	0
2014	839	0.294716	0	0.117642	0.258291	0	0	-0.716165	1.49266	0.42021	119.634	0.123597	0.148672	-0.0230269	0	0	0	0	0	0	0	0	0
2015	839	0.0915634	0	0.163042	0.087611	0	0	-0.681902	1.36508	0.37014	113.173	0.14726	0.0166706	0.0253772	0	0	0	0	0	0	0	0	0
2016	839	0.39781	0	0.194977	0.334907	0	0	-0.967838	1.32875	0.545356	103.959	0.178249	0.478209	0.129275	0	0	0	0	0	0	0	0	0
2017	839	0.110857	0	0.107552	0.105131	0	0	-0.949002	1.34847	0.55639	89.5683	0.105954	0.0741359	-0.0180212	0	0	0	0	0	0	0	0	0
2018	839	-0.088947	0	0.260119	-0.0931543	1	0	-0.677511	1.48744	0.474902	85.5042	0.312782	0.118002	0.134436	-0.0931543	-0.138561	0.0631131	0	-0.0442392	0	-0.000713752	-7.96508	0
2019	839	-0.119179	0	0.0380452	-0.126901	1	1	-0.578644	1.58665	0.484025	73.5526	0.0472833	-0.289562	0.0753183	-0.126901	-0.201346	0.0734302	-0.126901	-0.0614231	0	-0.00186702	-9.33386	0
2020	839	-0.326163	0	-0.468846	-0.394767	1	1	-0.0397404	1.73282	0.58813	62.8306	-0.520357	-0.00694219	-0.6645	-0.394767	-0.684061	0.0156882	-0.394767	-0.232174	0	-0.000769788	-24.8035	0
2014	852	-0.112579	0	-0.143022	-0.119435	1	0	-1.61959	0.325446	0.465307	111.961	-0.0345452	-0.178127	0.0465052	-0.119435	-0.0388698	0.193437	0	-0.0555742	0	-0.00116039	-13.3721	0
2015	852	2.05468	0	0.843161	1.1229	0	0	-2.08375	0.370186	0.637231	99.6219	0.841831	0.943961	0.182943	0	0	0	0	0	0	0	0	0
2016	852	-0.32408	0	-0.0743271	-0.391681	1	0	-1.71763	0.638211	0.718388	86.5137	-0.162059	-0.11733	-0.136502	-0.391681	-0.249975	0.672761	0	-0.281379	0	-0.00377681	-33.8857	0
2017	852	0.159628	0	0.026172	0.1481	0	0	-1.94008	0.560698	0.728646	82.0683	0.0164511	0.0568851	0.0908205	0	0	0	0	0	0	0	0	0
2018	852	0.231574	0	0.14458	0.208293	0	0	-2.20133	0.465737	0.75508	77.2085	0.101704	0.189692	0.154668	0	0	0	0	0	0	0	0	0
2019	852	0.339409	0	0.0335812	0.292228	0	0	-2.52283	0.295561	0.779779	73.6246	0.0486458	0.133889	0.0779199	0	0	0	0	0	0	0	0	0
2020	852	-0.0569187	0	-0.0163339	-0.0586028	1	0	-2.47832	0.278005	0.7607	57.4344	-0.0843347	0.0160721	-0.0702339	-0.0586028	-0.0162919	0.145237	0	-0.0445791	0	0.000293264	-3.36582	0
2014	858	-0.149972	1	-0.106316	-0.162486	1	1	-2.07873	0.792421	0.130919	90.6067	-0.138775	-0.0605869	-0.109122	-0.162486	-0.128757	0.337765	-0.162486	-0.0212725	-0.162486	-0.0012374	-14.7223	-14.7223
2015	858	0.0308305	1	0.0680475	0.0303648	0	0	-2.12223	0.886267	0.15608	81.0329	0.0862135	0.0509981	0.0993502	0	0	0	0	0	0	0	0	0
2016	858	0.133176	1	0.031565	0.125025	0	0	-2.26822	0.929484	0.224667	79.6503	0.0425392	0.0198507	0.0634982	0	0	0	0	0	0	0	0	0
2017	858	0.229915	1	0.204873	0.206945	0	0	-2.47217	0.854185	0.229099	81.5301	0.247652	0.0919512	0.244665	0	0	0	0	0	0	0	0	0
2020	858	0.14372	1	-0.111887	0.134286	0	0	-3.09771	0.686593	0.229469	60.1831	-0.097	-0.172341	-0.0791547	0	0	0	0	0	0	0	0	0
2014	860	0.0450058	0	0.0373393	0.0440224	0	0	-2.64824	0.494362	0.666392	119.634	0.161631	-0.12819	0.151896	0	0	0	0	0	0	0	0	0
2015	860	0.0165346	0	0.0552017	0.0163994	0	0	-2.71257	0.500498	0.653782	113.173	0.0644043	0.0614323	0.112338	0	0	0	0	0	0	0	0	0
2016	860	0.161849	0	0.159137	0.150013	0	0	-2.92383	0.465473	0.617511	103.959	0.151901	0.0805964	0.213161	0	0	0	0	0	0	0	0	0
2017	860	0.0479238	0	0.131017	0.0468109	0	0	-3.10645	0.450527	0.612907	89.5683	0.137234	0.0936786	0.273072	0	0	0	0	0	0	0	0	0
2018	860	0.0290212	0	-0.144421	0.028608	0	0	-3.17171	0.497161	0.610659	85.5042	-0.209657	0.0220472	-0.173001	0	0	0	0	0	0	0	0	0
2019	860	0.23403	1	0.13279	0.210285	0	0	-3.43014	0.390651	0.661229	73.5526	0.142871	0.172363	0.191029	0	0	0	0	0	0	0	0	0
2020	860	0.0410237	1	-0.0111734	0.0402045	0	0	-3.46683	0.33451	0.641382	62.8306	0.0170163	0.0894971	0.0134984	0	0	0	0	0	0	0	0	0
2014	861	-0.0945739	0	0.163281	-0.0993496	1	0	-2.63141	1.26621	0.567571	57.7535	0.246477	0.150788	0.884892	-0.0993496	-0.125797	0.261429	0	-0.0563879	0	-0.000731823	-5.73778	0
2015	861	-0.138783	1	-0.0676641	-0.149409	1	1	-2.57608	1.5432	0.624744	49.9863	-0.121567	-0.129862	-0.0274151	-0.149409	-0.230568	0.384889	-0.149409	-0.0933423	-0.149409	-0.000949928	-7.4684	-7.4684
2016	861	0.206564	1	0.194179	0.187777	0	0	-2.15967	1.62984	0.679972	45.6393	0.11901	0.144467	-0.485533	0	0	0	0	0	0	0	0	0
2017	861	0.284653	0	0.05583	0.250489	0	0	-2.73686	1.54085	0.691831	49.0246	-0.13934	0.1494	0.187522	0	0	0	0	0	0	0	0	0
2018	861	-0.0211785	0	0.0159061	-0.0214059	1	0	-3.13091	1.52383	0.683444	46.4592	0.0886981	0.142706	0.504469	-0.0214059	-0.0326189	0.0670201	0	-0.0146298	0	-0.000151042	-0.994502	0
2019	861	-0.0283996	0	-0.342925	-0.0288107	1	1	-2.99155	1.50908	0.644627	45.7718	-0.126187	-0.339775	-0.236835	-0.0288107	-0.0434778	0.0861886	-0.0288107	-0.0185722	0	-0.000252406	-1.31872	0
2020	861	-0.465644	0	-0.0871743	-0.626693	1	1	-2.44749	2.07582	0.603457	37.3005	-0.361372	-0.0552009	-0.278666	-0.626693	-1.3009	1.53382	-0.626693	-0.378182	0	-0.00152656	-23.376	0
2014	869	-0.0380058	1	0.0246431	-0.0387468	1	1	-2.14463	0.762697	0.214204	79.8892	0.0286528	0.0781087	0.0954105	-0.0387468	-0.0295521	0.0830976	-0.0387468	-0.00829975	-0.0387468	-0.000258123	-3.09545	-3.09545
2015	869	0.118602	1	0.119207	0.112079	0	0	-2.22996	0.79962	0.250155	74.1151	0.0777704	0.336131	0.0510103	0	0	0	0	0	0	0	0	0
2016	869	0.0145975	1	0.0459183	0.0144919	0	0	-2.32198	0.893486	0.271389	68.8552	-0.0506421	0.498153	0.0269032	0	0	0	0	0	0	0	0	0
2017	869	0.0455632	1	0.135103	0.0445557	0	0	-2.5022	0.93281	0.267914	68.5984	0.15072	0.076961	0.286415	0	0	0	0	0	0	0	0	0
2018	869	0.0425134	1	0.054655	0.0416346	0	0	-2.76666	0.936475	0.246021	65.2761	0.049671	0.0736793	0.272567	0	0	0	0	0	0	0	0	0
2019	869	-0.0216313	1	0.0923742	-0.0218686	1	0	-2.93276	0.997967	0.224876	73.3964	0.164636	-0.235242	0.352667	-0.0218686	-0.0218242	0.0641355	0	-0.00491774	-0.0218686	0.000143418	-1.60508	-1.60508
2020	869	-0.325105	1	-0.214092	-0.393199	1	1	-2.585	1.35038	0.198287	57.0683	-0.231182	-0.210142	-0.185729	-0.393199	-0.530968	1.01642	-0.393199	-0.0779662	-0.393199	-0.00100387	-22.4392	-22.4392
2014	876	0.00889089	1	0.0905079	0.0088516	0	0	-2.4011	-0.740079	0.344664	79.0831	0.085395	0.0744025	0.136028	0	0	0	0	0	0	0	0	0
2015	876	-0.121301	1	-0.0489513	-0.129313	1	0	-2.36845	-0.557826	0.314649	69.9808	-0.0653929	0.023885	0.0312785	-0.129313	0.0721343	0.306273	0	-0.0406884	-0.129313	-0.000649359	-9.04945	-9.04945
2016	876	-0.0104052	1	0.0145307	-0.0104598	1	1	-2.30715	-0.487626	0.316596	74.3661	0.0177858	0.0419466	-0.0330551	-0.0104598	0.00510045	0.0241323	-0.0104598	-0.00331152	-0.0104598	-9.2062e-05	-0.777851	-0.777851
2017	876	0.0277158	1	0.131201	0.0273387	0	0	-2.32275	-0.38787	0.38201	72.8716	0.115711	0.206492	0.103965	0	0	0	0	0	0	0	0	0
2018	876	0.103831	1	0.0792566	0.0987868	0	0	-2.4118	-0.364993	0.429838	72.0451	0.0742194	0.165027	0.0644817	0	0	0	0	0	0	0	0	0
2019	876	0.18805	1	0.179374	0.172313	0	0	-2.45289	-0.245057	0.491575	60.0871	0.0850521	0.312725	-0.0461691	0	0	0	0	0	0	0	0	0
2020	876	0.338507	1	0.359557	0.291555	0	0	-2.4372	-0.00348211	0.530617	52.8279	0.500923	0.20793	0.193674	0	0	0	0	0	0	0	0	0
2014	881	0.0160214	0	0.739785	0.0158944	0	0	-2.19023	1.09	0.622324	78.4404	1.29314	0.118552	1.06378	0	0	0	0	0	0	0	0	0
2015	881	0.0347138	1	-0.165868	0.0341248	0	0	-2.30885	0.852359	0.805987	78.9123	-0.048135	-0.071041	0.0363965	0	0	0	0	0	0	0	0	0
2016	881	0.439343	1	-0.282527	0.364187	0	0	-1.94736	1.30037	0.53008	68.888	0.281554	-0.776418	-0.444368	0	0	0	0	0	0	0	0	0
2017	881	1.10715	1	0.782236	0.745335	0	0	-2.52114	0.594971	0.517185	65.0027	0.137535	1.42177	-0.034059	0	0	0	0	0	0	0	0	0
2018	881	0.0651002	1	0.11547	0.0630689	0	0	-2.50337	0.55501	0.488125	59.3606	0.133428	0.0561381	0.0525739	0	0	0	0	0	0	0	0	0
2019	881	0.0350137	1	0.0609236	0.0344146	0	0	-2.76386	0.487104	0.460769	63.3964	0.0975916	0.0167205	0.323713	0	0	0	0	0	0	0	0	0
2020	881	-0.0526861	0	0.0298665	-0.0541248	1	0	-2.70029	0.616331	0.479222	50.0082	0.0905114	-0.00655765	0.0810667	-0.0541248	-0.0333588	0.146153	0	-0.0259378	0	-4.38953e-05	-2.70668	0
2014	883	-0.344074	0	0.0586889	-0.421707	1	0	-3.11477	1.52989	0.534478	111.961	0.120893	0.0577631	0.227766	-0.421707	-0.645165	1.31352	0	-0.225393	0	-0.00409716	-47.2148	0
2015	883	-0.0262058	1	0.215224	-0.0265553	1	1	-2.85701	1.80064	0.431381	99.6219	0.108429	0.152891	-0.12284	-0.0265553	-0.0478165	0.0758686	-0.0265553	-0.0114554	-0.0265553	-0.000196848	-2.64549	-2.64549
2016	883	0.321423	1	0.237721	0.27871	0	0	-3.15403	1.493	0.366563	86.5137	0.198768	0.204738	0.217081	0	0	0	0	0	0	0	0	0
2017	883	0.234525	1	0.165683	0.210686	0	0	-3.34396	1.3867	0.391796	82.0683	0.133732	0.0223188	0.11297	0	0	0	0	0	0	0	0	0
2018	883	0.0624266	1	0.0400186	0.0605556	0	0	-3.39696	1.36529	0.39077	77.2085	0.0662417	0.065644	0.0586871	0	0	0	0	0	0	0	0	0
2019	883	0.284621	1	0.105909	0.250464	0	0	-3.65595	1.33972	0.443433	73.6246	0.109278	0.0853089	0.117812	0	0	0	0	0	0	0	0	0
2020	883	0.0766998	1	0.146836	0.0739006	0	0	-3.73525	1.26253	0.417383	57.4344	0.189593	0.136888	0.194994	0	0	0	0	0	0	0	0	0
2014	885	-0.00116145	1	0.0653182	-0.00116212	1	1	-2.54864	0.34843	0.502502	104.776	0.0399769	0.0970058	-0.0139481	-0.00116212	-0.000404918	0.00296183	-0.00116212	-0.000583968	-0.00116212	-9.09647e-06	-0.121762	-0.121762
2015	885	-0.191405	0	0.0570099	-0.212457	1	1	-2.39144	0.60783	0.524462	104.027	0.0832549	0.088834	0.138532	-0.212457	-0.129137	0.508077	-0.212457	-0.111425	0	-0.00115925	-22.1013	0
2016	885	-0.0294399	0	0.195732	-0.029882	1	1	-2.38275	0.699406	0.541192	111.038	0.0784972	0.282027	0.0996945	-0.029882	-0.0208996	0.0712013	-0.029882	-0.0161719	0	-0.000252469	-3.31804	0
2017	885	0.504929	1	0.0356455	0.408746	0	0	-2.80261	0.540176	0.751749	111.669	0.041855	0.0913116	0.052974	0	0	0	0	0	0	0	0	0
2018	885	-0.539344	0	-0.70012	-0.844825	1	0	-2.6739	1.38814	0.675408	99.5296	-0.969011	-0.530037	-0.252533	-0.844825	-1.17274	2.25898	0	-0.570602	0	-0.00593161	-84.0851	0
2019	885	0.115842	0	0.292197	0.10961	0	0	-2.66946	1.38027	0.63013	103.679	0.41848	0.316319	0.30436	0	0	0	0	0	0	0	0	0
2020	885	0.499264	0	0.229972	0.404974	0	0	-2.86001	1.36605	0.604563	80.765	0.553593	0.0198262	0.339038	0	0	0	0	0	0	0	0	0
2017	887	0.40386	0	0.473961	0.339226	0	0	-1.79311	0.26543	0.494019	76.1257	0.522516	0.519935	0.230845	0	0	0	0	0	0	0	0	0
2018	887	0.0507506	0	0.120986	0.0495047	0	0	-1.8212	0.262107	0.476338	67.6648	0.099855	-0.0400285	0.0784422	0	0	0	0	0	0	0	0	0
2019	887	-0.0535044	0	0.0112156	-0.054989	1	0	-1.77338	0.437198	0.505901	65.9429	0.0192818	0.0549047	0.0264524	-0.054989	-0.0240411	0.0975165	0	-0.0278189	0	-0.00111093	-3.62613	0
2020	887	-0.0134785	0	-0.010116	-0.0135701	1	1	-1.76602	0.493832	0.525101	50.8525	-0.0239203	-0.00357991	-0.0177111	-0.0135701	-0.00670137	0.0239652	-0.0135701	-0.00712569	0	-5.31151e-05	-0.690074	0
2015	895	-0.0218633	1	-0.0384259	-0.0221059	1	0	-2.16622	-0.669441	0.227137	114.616	-0.0528958	0.0462137	0.232686	-0.0221059	0.0147986	0.0478861	0	-0.00502105	-0.0221059	-0.000120618	-2.5337	-2.5337
2016	895	0.159896	1	-0.0785777	0.14833	0	0	-2.33021	-0.887087	0.294267	110.959	-0.0724456	-0.0505149	-0.0567846	0	0	0	0	0	0	0	0	0
2017	895	-0.0246354	1	0.0446138	-0.0249439	1	0	-2.24529	-0.783926	0.330102	99.5847	0.0383345	0.0303654	-0.0216391	-0.0249439	0.0195542	0.0560064	0	-0.00823402	-0.0249439	-0.000223867	-2.48403	-2.48403
2018	895	-0.032322	1	0.121872	-0.0328558	1	1	-2.20318	-0.783696	0.373578	101.817	0.103459	0.129734	0.0942017	-0.0328558	0.025749	0.0723873	-0.0328558	-0.0122742	-0.0328558	-0.000230685	-3.34528	-3.34528
2019	895	0.233313	1	0.0634136	0.209704	0	0	-2.63584	-0.745561	0.402257	98.958	0.0129559	0.232777	0.235914	0	0	0	0	0	0	0	0	0
2020	895	0.225141	1	-0.00993389	0.203056	0	0	-2.80283	-0.756337	0.30461	82.459	0.018138	0.0601032	-0.0179257	0	0	0	0	0	0	0	0	0
2014	898	-0.017032	1	0.164877	-0.0171787	1	1	-2.93234	0.209366	0.472062	101.911	0.186343	-0.176091	0.0235478	-0.0171787	-0.00359662	0.0503737	-0.0171787	-0.00810939	-0.0171787	-8.47589e-05	-1.7507	-1.7507
2015	898	-0.287483	1	-0.00769141	-0.338952	1	1	-2.63545	0.518352	0.506964	97.4356	-0.0449202	0.158577	-0.00285099	-0.338952	-0.175697	0.893293	-0.338952	-0.171837	-0.338952	-4.89196e-05	-33.026	-33.026
2016	898	0.0971019	1	0.00991334	0.0926721	0	0	-2.74031	0.419714	0.485767	80.4481	-0.0488185	0.208191	-0.0366346	0	0	0	0	0	0	0	0	0
2017	898	0.456584	1	0.0497879	0.376094	0	0	-3.15068	0.0564254	0.43516	76.7978	-0.0348467	0.498991	-0.000568551	0	0	0	0	0	0	0	0	0
2018	898	0.247266	1	0.0864833	0.220954	0	0	-3.38803	-0.155378	0.417211	67.4789	0.222712	-0.483332	0.239104	0	0	0	0	0	0	0	0	0
2019	898	0.00408912	1	-0.0505348	0.00408079	0	0	-3.44314	-0.184383	0.401558	74.3814	-0.10558	0.124665	-0.0545474	0	0	0	0	0	0	0	0	0
2020	898	-0.0443615	1	0.0152744	-0.0453756	1	0	-3.46638	-0.1363	0.388297	68.7896	0.0366223	0.0439095	0.105236	-0.0453756	0.00618471	0.157289	0	-0.0176192	-0.0453756	-3.67997e-05	-3.12137	-3.12137
2014	900	1.46923	0	0.435237	0.903908	0	0	-2.77523	1.38602	0.61834	100.875	0.221571	0.363933	0.143779	0	0	0	0	0	0	0	0	0
2015	900	0.50439	0	0.144012	0.408388	0	0	-3.14226	1.05408	0.622191	84.3425	0.0990989	0.112982	0.0577287	0	0	0	0	0	0	0	0	0
2016	900	0.461554	0	0.0971333	0.3795	0	0	-3.4783	0.838013	0.639346	77.1639	0.0952391	0.14769	0.0517616	0	0	0	0	0	0	0	0	0
2017	900	0.112264	0	0.227471	0.106398	0	0	-3.58436	0.775228	0.614974	77.8033	0.376002	0.0465995	0.375661	0	0	0	0	0	0	0	0	0
2018	900	0.119716	0	0.064182	0.113075	0	0	-3.65286	0.733836	0.608157	72.0535	-0.013291	-0.0627618	-0.0578759	0	0	0	0	0	0	0	0	0
2019	900	0.0587499	0	0.197011	0.0570889	0	0	-3.58074	1.04055	0.69475	72.952	0.082718	0.520538	-0.0465332	0	0	0	0	0	0	0	0	0
2020	900	0.139465	0	0.0339435	0.130559	0	0	-3.60637	1.15805	0.743378	60.0574	-0.111244	0.202307	-0.216204	0	0	0	0	0	0	0	0	0
2014	902	2.05468	0	2.05048	1.55274	0	0	-2.64004	-0.476542	0.43712	119.634	2.40003	1.38404	0.107627	0	0	0	0	0	0	0	0	0
2015	902	0.151679	0	0.00210062	0.141221	0	0	-2.691	-0.322064	0.282466	113.173	0.00364963	-0.371683	-0.0866288	0	0	0	0	0	0	0	0	0
2016	902	-0.139592	0	0.113674	-0.150348	1	0	-2.50452	-0.04793	0.323197	103.959	0.0968713	0.174902	0.0607337	-0.150348	0.0072062	0.37655	0	-0.0485921	0	-0.00161647	-15.6301	0
2017	902	0.0913522	0	0.168029	0.0874175	0	0	-2.62043	-0.0323105	0.332607	89.5683	0.127391	0.355297	0.155892	0	0	0	0	0	0	0	0	0
2018	902	0.110515	0	0.0837103	0.104824	0	0	-2.69514	-0.108546	0.291497	85.5042	0.0883304	0.087859	0.0582045	0	0	0	0	0	0	0	0	0
2019	902	-0.0700977	0	0.0469071	-0.0726757	1	0	-2.57658	0.0410213	0.311065	73.5526	-0.123624	0.0409914	-0.169506	-0.0726757	-0.00298126	0.187255	0	-0.0226068	0	-0.00106924	-5.34549	0
2020	902	0.0794462	0	0.0741724	0.0764482	0	0	-2.62934	0.11804	0.371361	62.8306	0.184231	0.0739532	0.16054	0	0	0	0	0	0	0	0	0
2014	917	0.0727234	1	0.177377	0.0702006	0	0	-1.49322	1.05835	0.359324	100.875	0.233181	0.0824912	0.136601	0	0	0	0	0	0	0	0	0
2015	917	0.0934388	1	0.209145	0.0893276	0	0	-1.43514	1.21402	0.432736	84.3425	0.0981317	0.291537	-0.049281	0	0	0	0	0	0	0	0	0
2016	917	0.250786	0	0.183385	0.223772	0	0	-1.66773	1.10118	0.473781	77.1639	0.0615848	0.287395	0.0703961	0	0	0	0	0	0	0	0	0
2017	917	0.167649	0	0.0117214	0.154993	0	0	-1.92067	0.99941	0.527426	77.8033	0.0419566	-0.0158455	0.139918	0	0	0	0	0	0	0	0	0
2018	917	0.202394	0	0.109692	0.184315	0	0	-2.14668	0.794718	0.523258	72.0535	0.0816707	0.133534	0.123368	0	0	0	0	0	0	0	0	0
2019	917	-0.326684	0	-0.047918	-0.395541	1	0	-1.85303	1.15215	0.451876	72.952	-0.0671154	-0.0390584	0.0347865	-0.395541	-0.455721	0.732951	0	-0.178735	0	-0.00326379	-28.8555	0
2020	917	-0.160672	0	-0.0829558	-0.175154	1	1	-3.33523	1.25246	0.4401	60.0574	0.208692	0.0148682	1.06378	-0.175154	-0.219374	0.584179	-0.175154	-0.0770853	0	-0.000819623	-10.5193	0
2014	918	-0.248845	0	0.0343589	-0.286143	1	0	-3.23094	1.46938	0.837598	100.875	0.151772	0.169516	0.129353	-0.286143	-0.420451	0.924511	0	-0.239673	0	-0.00262425	-28.8647	0
2015	918	-0.519975	0	0.143297	-0.733917	1	1	-2.50545	2.14618	0.905139	84.3425	0.267742	0.0686952	0.276166	-0.733917	-1.57511	1.83879	-0.733917	-0.664297	0	-0.00476575	-61.9004	0
2016	918	-0.241962	0	-0.171041	-0.277021	1	1	-2.34082	2.44901	0.88693	77.1639	-0.142726	-0.231126	-0.0302912	-0.277021	-0.678428	0.648458	-0.277021	-0.245699	0	-0.00234516	-21.376	0
2017	918	-0.539344	0	-0.211168	-0.892985	1	1	-1.75981	3.03257	0.784559	77.8033	-0.436176	-0.0104	-0.124083	-0.892985	-2.70804	1.57148	-0.892985	-0.700599	0	-0.00615386	-69.4771	0
2018	918	0.345923	0	-0.231848	0.29708	0	0	-2.00122	2.40947	0.813164	72.0535	-0.0670058	-0.37593	-0.1227	0	0	0	0	0	0	0	0	0
2019	918	-0.0248965	0	-0.0248252	-0.0252116	1	0	-1.95826	2.44378	0.808406	72.952	0.0110188	-0.0423261	-0.00673446	-0.0252116	-0.0616117	0.049371	0	-0.0203812	0	-0.000208033	-1.83924	0
2020	918	-0.394715	0	-0.162803	-0.502056	1	1	-1.24576	2.60223	0.824706	60.0574	-0.395775	0.022292	-0.606307	-0.502056	-1.30646	0.625439	-0.502056	-0.414049	0	-0.00234934	-30.1522	0
2014	927	-0.425358	0	0.0813842	-0.554007	1	1	-1.3031	0.744473	0.772247	121.211	0.101538	0.0784326	0.139316	-0.554007	-0.412444	0.721926	-0.554007	-0.427831	0	-0.0048866	-67.1515	0
2015	927	0.0534173	0	0.018398	0.0520394	0	0	-1.41667	0.550586	0.734626	103.312	0.0147401	-0.0860534	0.0762835	0	0	0	0	0	0	0	0	0
2016	927	-0.405022	1	-0.124293	-0.519231	1	0	-1.06305	0.843737	0.633119	101.508	-0.442826	0.31068	-0.277202	-0.519231	-0.438095	0.551966	0	-0.328735	-0.519231	-0.00415268	-52.7062	-52.7062
2017	927	-0.283438	1	-0.179969	-0.33329	1	1	-0.798075	1.21679	0.90769	92.5027	0.0267483	-0.397515	0.0950776	-0.33329	-0.405543	0.26599	-0.33329	-0.327284	-0.33329	-0.00123581	-30.8302	-30.8302
2018	927	-0.224982	1	-0.138577	-0.25487	1	1	-1.06956	1.38966	0.90769	83.1127	-0.646082	0.269156	-0.119624	-0.25487	-0.354183	0.272598	-0.25487	-0.248086	-0.25487	-0.000361075	-21.1829	-21.1829
2015	930	-0.097287	1	0.0529219	-0.102351	1	1	-2.44771	-0.13387	0.721373	88.7397	-0.0186891	0.18863	0.235487	-0.102351	0.0137017	0.250525	-0.102351	-0.073833	-0.102351	-0.000552791	-9.08257	-9.08257
2016	930	-0.13224	0	-0.192517	-0.14184	1	1	-2.47712	-0.0305083	0.686142	86.5929	0.0392315	-0.396321	0.210511	-0.14184	0.00432728	0.351353	-0.14184	-0.0973222	0	-0.00145449	-12.2823	0
2017	930	0.120024	1	-0.0324581	0.11335	0	0	-2.67535	-0.0523386	0.670688	91.7814	-0.191014	0.143999	-0.106106	0	0	0	0	0	0	0	0	0
2018	930	1.82093	1	1.34471	1.03707	0	0	-2.66897	0.136222	0.524544	84.6817	1.25903	1.18773	0.215431	0	0	0	0	0	0	0	0	0
2019	930	0.0998662	1	-0.18061	0.0951886	0	0	-2.95202	-0.126577	0.405316	83.1532	-0.0806392	-0.0683741	0.107239	0	0	0	0	0	0	0	0	0
2020	930	0.0224628	1	-0.210383	0.0222143	0	0	-3.03566	0.0284787	0.472684	68.6585	-0.274426	-0.112239	-0.21299	0	0	0	0	0	0	0	0	0
2014	932	-0.0675558	1	0.0568862	-0.069946	1	0	-2.87781	0.272765	0.798889	100.875	0.0653488	0.0335594	0.0964244	-0.069946	-0.0190788	0.201291	0	-0.0558791	-0.069946	-0.000641484	-7.05583	-7.05583
2015	932	-0.254795	1	0.0070278	-0.294096	1	1	-2.65288	0.612432	0.860471	84.3425	0.0181003	-0.0220415	0.0872712	-0.294096	-0.180114	0.780202	-0.294096	-0.253061	-0.294096	-0.00190974	-24.8048	-24.8048
2016	932	0.203551	1	-0.0699481	0.185276	0	0	-3.01755	0.351798	0.86896	77.1639	-0.117608	0.186203	0.0617871	0	0	0	0	0	0	0	0	0
2017	932	0.534698	0	0.134427	0.428334	0	0	-3.52017	-0.0219026	0.805407	77.8033	0.105742	0.282793	0.180036	0	0	0	0	0	0	0	0	0
2018	932	0.192974	1	0.25555	0.176449	0	0	-3.69069	-0.194281	0.651213	72.0535	0.232208	0.381461	0.226269	0	0	0	0	0	0	0	0	0
2019	932	0.1746	1	0.135947	0.160928	0	0	-3.78523	-0.257855	0.607759	72.952	0.142566	0.0597005	0.0761791	0	0	0	0	0	0	0	0	0
2020	932	0.085781	1	0.07211	0.0822995	0	0	-3.89828	-0.250124	0.57543	60.0574	0.0950785	-0.00878108	0.125836	0	0	0	0	0	0	0	0	0
2015	933	-0.267404	1	-0.045115	-0.31116	1	1	-1.78331	1.05521	0.829324	106.307	-0.111465	0.142879	-0.0623051	-0.31116	-0.32834	0.554896	-0.31116	-0.258053	-0.31116	-0.00169781	-33.0785	-33.0785
2016	933	-0.0373561	1	-0.0249393	-0.0380717	1	1	-1.84691	1.1192	0.852143	109.516	-0.0214119	0.103222	0.0802619	-0.0380717	-0.0426097	0.0703149	-0.0380717	-0.0324425	-0.0380717	-0.000321663	-4.16947	-4.16947
2017	933	0.11814	1	0.0679912	0.111667	0	0	-1.96792	1.04861	0.854719	99.1694	0.0513443	0.0432368	0.0606909	0	0	0	0	0	0	0	0	0
2018	933	-0.00340632	1	0.0168571	-0.00341213	1	0	-1.95911	1.04339	0.856874	99.9155	0.053351	0.0417104	0.047951	-0.00341213	-0.00356018	0.00668474	0	-0.00292377	-0.00341213	-2.3957e-05	-0.340925	-0.340925
2019	933	-0.0646114	1	0.0823509	-0.0667932	1	1	-1.90105	1.03091	0.821109	147.225	0.0932759	0.153185	0.102014	-0.0667932	-0.0688577	0.126977	-0.0667932	-0.0548445	-0.0667932	-0.000743865	-9.83365	-9.83365
2020	933	0.0676245	1	-0.0196133	0.0654361	0	0	-1.9679	1.17056	0.795072	81.8634	-0.0622156	0.106793	-0.0608089	0	0	0	0	0	0	0	0	0
2014	937	-0.293293	1	-0.272648	-0.34714	1	1	-1.29913	0.826525	0.502378	178.053	-0.226736	-0.292814	-0.20713	-0.34714	-0.28692	0.45098	-0.34714	-0.174395	-0.34714	-0.00114078	-61.8091	-61.8091
2015	937	-0.313298	1	-0.0924599	-0.375855	1	1	-1.0045	1.17774	0.509582	137.83	-0.0802462	-0.135555	0.000980285	-0.375855	-0.44266	0.377546	-0.375855	-0.191529	-0.375855	-0.000474252	-51.8042	-51.8042
2016	937	0.0876324	1	-0.195752	0.0840033	0	0	-1.13596	1.16046	0.538275	121.15	-0.163721	-0.367152	-0.116264	0	0	0	0	0	0	0	0	0
2017	937	0.494739	1	0.166564	0.401952	0	0	-1.54322	0.809179	0.545199	121.904	0.0826613	0.319229	0.087974	0	0	0	0	0	0	0	0	0
2018	937	0.0528246	1	0.110139	0.0514766	0	0	-1.70504	0.757428	0.528507	113.006	0.111272	0.219459	0.221612	0	0	0	0	0	0	0	0	0
2019	937	0.013125	1	0.0138601	0.0130397	0	0	-1.69772	0.737641	0.49565	106.865	0.0466704	-0.190206	0.0263164	0	0	0	0	0	0	0	0	0
2020	937	-0.0504829	1	-0.0218631	-0.0518017	1	0	-1.6907	0.886863	0.53983	83.4153	-0.0141278	0.0414186	0.0306483	-0.0518017	-0.045941	0.087581	0	-0.0279641	-0.0518017	-0.000152585	-4.32105	-4.32105
2015	950	0.120509	1	0.15551	0.113783	0	0	-2.84542	0.604215	0.718556	77.8493	-0.23501	0.266446	-0.0168475	0	0	0	0	0	0	0	0	0
2016	950	-0.228296	1	-0.1996	-0.259154	1	0	-2.65978	0.754722	0.808917	74.9481	-0.119523	-0.394855	-0.0459719	-0.259154	-0.195589	0.689293	0	-0.209634	-0.259154	-0.00320764	-19.4231	-19.4231
2017	950	2.05468	1	1.40704	2.19467	0	0	-3.50358	-0.415815	0.523062	68.8388	1.26807	1.84093	-0.0832133	0	0	0	0	0	0	0	0	0
2018	950	0.119687	1	0.0826059	0.113049	0	0	-3.49817	-0.249021	0.596934	61.4197	0.073279	0.0519871	-0.0451929	0	0	0	0	0	0	0	0	0
2019	950	0.311637	1	0.182968	0.271276	0	0	-3.73137	-0.283864	0.65221	58.991	0.133066	0.262332	0.094979	0	0	0	0	0	0	0	0	0
2020	950	0.336125	1	0.253079	0.289774	0	0	-3.58855	-0.0636162	0.753006	51.5328	0.239117	0.273927	-0.19352	0	0	0	0	0	0	0	0	0
2014	959	1.59295	0	1.39862	0.952795	0	0	-3.08787	0.942351	0.611595	119.634	1.15558	1.55822	0.0408373	0	0	0	0	0	0	0	0	0
2015	959	-0.256075	0	-0.0585377	-0.295815	1	0	-2.91363	1.31616	0.654512	113.173	-0.071915	0.177397	0.0496701	-0.295815	-0.389338	0.861895	0	-0.193614	0	-0.00223763	-33.4781	0
2016	959	1.34545	0	0.752457	0.852477	0	0	-3.20471	1.11171	0.736019	103.959	0.735601	0.44315	0.174158	0	0	0	0	0	0	0	0	0
2017	959	0.439655	0	-0.0722941	0.364404	0	0	-3.63038	0.800517	0.727808	89.5683	-0.00204524	0.0308791	0.0592238	0	0	0	0	0	0	0	0	0
2018	959	0.091726	0	0.0988093	0.0877599	0	0	-3.60617	0.719797	0.730785	85.5042	0.0940551	0.163257	-0.0179152	0	0	0	0	0	0	0	0	0
2019	959	0.0513065	0	0.0380732	0.0500337	0	0	-3.66165	0.715088	0.719185	73.5526	0.0450438	-0.0755645	0.0504894	0	0	0	0	0	0	0	0	0
2020	959	0.156175	0	0.0179528	0.145117	0	0	-3.78445	0.590944	0.731025	62.8306	0.0196563	0.0968693	-0.00266639	0	0	0	0	0	0	0	0	0
2014	961	0.189109	0	0.321841	0.173204	0	0	-3.41437	1.3526	0.847284	78.4404	0.307727	0.342281	0.502342	0	0	0	0	0	0	0	0	0
2015	961	-0.0616021	0	-0.192232	-0.0635812	1	0	-3.42714	1.54874	0.86267	78.9123	-0.202693	-0.0901576	-0.126329	-0.0635812	-0.0984705	0.217902	0	-0.0548496	0	-9.17643e-06	-5.01734	0
2016	961	0.684116	0	0.108367	0.521241	0	0	-3.94838	1.22412	0.862251	68.888	0.0816073	0.240679	0.0816073	0	0	0	0	0	0	0	0	0
2017	961	-0.112872	0	0.295344	-0.119766	1	0	-3.40564	1.74537	0.905155	65.0027	0.273927	0.11194	-0.149101	-0.119766	-0.209035	0.407879	0	-0.108407	0	-0.000606254	-7.7851	0
2018	961	0.312834	0	0.339928	0.272188	0	0	-3.19571	1.77091	0.90769	59.3606	0.399816	0.258438	-0.0823323	0	0	0	0	0	0	0	0	0
2019	961	0.790839	0	0.199835	0.582684	0	0	-2.8163	1.39753	0.90769	63.3964	0.134994	0.363602	-0.741475	0	0	0	0	0	0	0	0	0
2020	961	0.0942502	0	0.125756	0.0900693	0	0	-2.82505	1.51965	0.865379	50.0082	0.209054	-0.175154	0.127725	0	0	0	0	0	0	0	0	0
2014	963	0.133353	1	0.182715	0.12518	0	0	-3.40959	-0.743642	0.720374	87.6454	0.152704	0.314267	-0.00713218	0	0	0	0	0	0	0	0	0
2015	963	0.146722	1	0.201789	0.136908	0	0	-3.69383	-0.643454	0.715924	79.4548	0.166479	0.341011	0.313839	0	0	0	0	0	0	0	0	0
2016	963	0.168096	1	0.143291	0.155375	0	0	-3.59048	-0.562809	0.471388	71.9754	0.191693	-0.148687	-0.0670777	0	0	0	0	0	0	0	0	0
2017	963	0.0966189	1	0.212894	0.0922317	0	0	-3.48482	-0.554398	0.449002	68.9044	0.201079	0.373635	0.00316509	0	0	0	0	0	0	0	0	0
2018	963	0.101738	1	0.321789	0.0968888	0	0	-3.33286	-0.467255	0.457494	64.3606	0.357236	0.126114	0.10836	0	0	0	0	0	0	0	0	0
2019	963	0.155962	1	0.281988	0.144933	0	0	-3.37589	-0.501626	0.400548	62.8619	0.27333	0.264275	0.171421	0	0	0	0	0	0	0	0	0
2020	963	-0.0497279	1	0.00173602	-0.0510069	1	0	-3.38957	-0.330587	0.372787	50.4809	-0.0168198	0.0754044	0.0478673	-0.0510069	0.0168622	0.172891	0	-0.0190147	-0.0510069	-0.000164077	-2.57487	-2.57487
2015	966	-0.0719479	0	0.13696	-0.0746674	1	1	-2.79073	0.44812	0.640998	99.6219	0.164254	-0.167284	0.273839	-0.0746674	-0.0334599	0.208377	-0.0746674	-0.0478617	0	-0.000553492	-7.43851	0
2016	966	-0.121472	0	0.0528646	-0.129508	1	1	-2.73868	0.535324	0.602911	86.5137	0.0472824	0.0913389	0.124755	-0.129508	-0.0693288	0.35468	-0.129508	-0.0780818	0	-0.00124879	-11.2042	0
2017	966	0.016054	0	-0.038308	0.0159265	0	0	-2.7954	0.537916	0.63537	82.0683	-0.0483931	0.123951	-0.00758305	0	0	0	0	0	0	0	0	0
2018	966	0.201042	0	0.0913455	0.18319	0	0	-3.01334	0.355342	0.619246	77.2085	0.115586	0.0881232	0.150346	0	0	0	0	0	0	0	0	0
2019	966	0.122448	0	0.0569129	0.115512	0	0	-3.16517	0.279727	0.546505	73.6246	0.094886	0.049685	0.131219	0	0	0	0	0	0	0	0	0
2020	966	-0.223178	0	0.0628351	-0.252544	1	0	-2.92754	0.526565	0.546645	57.4344	0.0557131	0.0602103	0.0706242	-0.252544	-0.132981	0.739331	0	-0.138052	0	0.0012638	-14.5047	0
2018	968	0.225674	0	0.137178	0.203491	0	0	-2.37516	1.22949	0.507515	100.941	0.101349	0.0736643	0.101349	0	0	0	0	0	0	0	0	0
2019	968	-0.191313	0	0.043636	-0.212343	1	0	-2.17767	1.54012	0.497832	91.5676	0.0940498	0.136078	0.108913	-0.212343	-0.327033	0.462413	0	-0.105711	0	-0.000268634	-19.4437	0
2020	968	-0.236337	0	0.135337	-0.269628	1	1	-1.94133	1.98188	0.57422	85.2186	0.0989901	0.0814689	0.132295	-0.269628	-0.53437	0.523438	-0.269628	-0.154826	0	-0.000994393	-22.9774	0
2014	969	0.079838	1	0.129993	0.076811	0	0	-1.86858	0.621027	0.432293	119.634	0.107143	0.236018	0.0813971	0	0	0	0	0	0	0	0	0
2015	969	-0.0955399	1	-0.0068269	-0.100417	1	0	-1.83957	0.795465	0.456296	113.173	0.0370587	-0.0898758	0.108472	-0.100417	-0.0798783	0.184724	0	-0.0458199	-0.100417	-0.000759584	-11.3645	-11.3645
2016	969	0.0432433	1	0.110146	0.0423344	0	0	-1.78116	0.925653	0.396827	103.959	0.138715	0.19647	0.0379535	0	0	0	0	0	0	0	0	0
2017	969	0.188324	1	0.0544509	0.172544	0	0	-1.98414	0.765423	0.419771	89.5683	0.0555983	0.221565	0.0860387	0	0	0	0	0	0	0	0	0
2018	969	0.0846478	1	0.083673	0.0812553	0	0	-2.16682	0.656469	0.447671	85.5042	0.000398564	0.314929	0.101847	0	0	0	0	0	0	0	0	0
2019	969	-0.0541877	1	0.080297	-0.0557111	1	0	-2.15057	0.662417	0.418859	73.5526	0.0659054	0.00115122	0.105375	-0.0557111	-0.036904	0.119811	0	-0.0233351	-0.0557111	-0.000819648	-4.09769	-4.09769
2020	969	0.041616	1	0.00832856	0.0407734	0	0	-2.16475	0.623504	0.392032	62.8306	0.0421449	-0.277233	0.0155429	0	0	0	0	0	0	0	0	0
2014	970	0.0677299	0	-0.129496	0.0655348	0	0	-2.01706	0.326723	0.188772	119.634	-0.125317	-0.139941	-0.125704	0	0	0	0	0	0	0	0	0
2015	970	-0.0985221	1	0.112395	-0.10372	1	0	-1.91935	0.418238	0.139321	113.173	0.171021	-0.0149104	0.177038	-0.10372	-0.0433795	0.199075	0	-0.0144504	-0.10372	-0.000784567	-11.7382	-11.7382
2016	970	0.0110085	1	-0.0216711	0.0109484	0	0	-1.91773	0.45655	0.133647	103.959	-0.0360256	0.00609477	-0.0485995	0	0	0	0	0	0	0	0	0
2017	970	0.100078	1	0.0768069	0.095381	0	0	-1.98806	0.452336	0.173145	89.5683	0.0801363	0.0556068	0.055078	0	0	0	0	0	0	0	0	0
2018	970	0.0691285	1	0.0581302	0.0668439	0	0	-2.03873	0.412777	0.167134	85.5042	0.0656405	0.0294661	0.0494616	0	0	0	0	0	0	0	0	0
2019	970	-0.0312231	1	0.0185707	-0.0317209	1	0	-2.0649	0.471865	0.167436	73.5526	0.0129076	0.0769974	0.070815	-0.0317209	-0.014968	0.0655006	0	-0.00531124	-0.0317209	-0.000466693	-2.33316	-2.33316
2020	970	0.153078	1	0.00560873	0.142435	0	0	-2.16505	0.421716	0.227596	62.8306	0.0168378	-0.114217	-0.025453	0	0	0	0	0	0	0	0	0
2017	975	0.94607	0	0.110033	0.665812	0	0	-3.66398	1.2945	0.0777377	68.8388	-0.218378	0.186567	-0.205271	0	0	0	0	0	0	0	0	0
2018	975	2.05468	0	1.01572	1.18026	0	0	-3.50302	0.794606	0.120656	61.4197	1.78368	0.690658	0.440521	0	0	0	0	0	0	0	0	0
2019	975	0.0668665	0	-0.145777	0.0647258	0	0	-3.51742	0.836551	0.149301	58.991	-0.171703	-0.0242439	-0.222066	0	0	0	0	0	0	0	0	0
2020	975	0.53542	0	0.0569309	0.428804	0	0	-3.92166	0.490154	0.142596	51.5328	0.00626375	0.0830031	-0.018317	0	0	0	0	0	0	0	0	0
2014	982	-0.00228839	0	0.45741	-0.00229102	1	0	-1.60127	1.42881	0.673204	82.2687	0.445845	0.822688	0.388621	-0.00229102	-0.00327343	0.00366853	0	-0.00154232	0	-1.89518e-05	-0.188479	0
2015	982	0.0237095	0	0.164117	0.0234328	0	0	-1.46182	1.45138	0.751228	86.2712	0.333631	-0.459008	0.170728	0	0	0	0	0	0	0	0	0
2016	982	0.0426021	0	0.201074	0.0417196	0	0	-1.53906	1.25404	0.838204	86.8169	0.138712	0.0779588	0.174235	0	0	0	0	0	0	0	0	0
2017	982	-0.155743	0	-0.0524226	-0.169298	1	0	-1.43546	1.46945	0.842623	85.4126	-0.129366	-0.256865	-0.0636541	-0.169298	-0.248776	0.243021	0	-0.142655	0	-0.00172991	-14.4602	0
2018	982	-0.277785	0	-0.264255	-0.325432	1	1	-1.57883	1.42241	0.90769	80.4338	-0.235588	0.0501862	0.233304	-0.325432	-0.462899	0.513803	-0.325432	-0.366994	0	-0.00289993	-26.1758	0
2019	982	-0.539344	0	0.0881049	-1.03901	1	1	-1.2585	0.570835	0.129424	64.2282	0.00205981	0.1487	0.720993	-1.03901	-0.593106	1.3076	-1.03901	-0.134473	0	-0.00146697	-66.734	0
2020	982	-0.539344	0	-3.30098	-1.61891	1	1	-3.75887	2.16918	0.088665	68.9836	-5.51782	-1.66818	-0.741475	-1.61891	-3.51171	6.08528	-1.61891	-0.143541	0	-0.00878165	-111.678	0
2014	983	-0.173193	1	-0.153364	-0.190184	1	1	-2.11468	0.681085	0.611846	102.266	-0.115535	-0.205539	-0.117099	-0.190184	-0.129531	0.402178	-0.190184	-0.116363	-0.190184	-0.000152281	-19.4493	-19.4493
2015	983	-0.235032	1	-0.468647	-0.267922	1	1	-1.86541	1.02939	0.636522	91.2	-0.324813	-0.300909	-0.306157	-0.267922	-0.275795	0.499784	-0.267922	-0.170538	-0.267922	-1.11007e-05	-24.4344	-24.4344
2016	983	0.0510592	1	0.0194624	0.0497984	0	0	-1.93666	1.01071	0.640298	97.2732	0.0423543	-0.045352	0.0638025	0	0	0	0	0	0	0	0	0
2017	983	0.461188	1	0.395451	0.37925	0	0	-2.31545	0.702626	0.633695	103.817	0.184419	0.417098	0.183959	0	0	0	0	0	0	0	0	0
2018	983	0.12618	1	0.0616688	0.118832	0	0	-2.45789	0.701085	0.640113	100.941	0.0133971	0.246849	0.0370051	0	0	0	0	0	0	0	0	0
2019	983	0.021187	1	0.0601274	0.0209657	0	0	-2.51564	0.680994	0.644769	91.5676	0.0608104	0.0653252	0.0976017	0	0	0	0	0	0	0	0	0
2020	983	0.0243319	1	0.106371	0.0240406	0	0	-2.32066	0.738005	0.692119	85.2186	0.164574	0.025491	-0.0544604	0	0	0	0	0	0	0	0	0
2017	988	0.35213	1	0.257709	0.301681	0	0	-1.87168	0.649463	0.379837	82.0683	0.27473	0.160649	0.0710884	0	0	0	0	0	0	0	0	0
2018	988	0.1679	1	0.336502	0.155208	0	0	-2.00409	0.516545	0.338571	77.2085	0.348732	0.259281	0.325927	0	0	0	0	0	0	0	0	0
2019	988	0.0434576	1	-0.0587273	0.0425398	0	0	-2.08743	0.56547	0.34973	73.6246	-0.0444259	-0.084144	-0.00361573	0	0	0	0	0	0	0	0	0
2020	988	0.124043	1	0.0460714	0.116932	0	0	-2.12204	0.59038	0.395984	57.4344	0.0242149	0.183348	-0.0581204	0	0	0	0	0	0	0	0	0
2017	989	0.420157	0	0.104629	0.350767	0	0	-2.19441	0.436221	0.233379	77.8033	0.109655	0.0884706	0.079659	0	0	0	0	0	0	0	0	0
2018	989	-0.167255	0	0.0895876	-0.183028	1	0	-2.00268	0.506594	0.178599	72.0535	0.0947482	0.072636	0.0860392	-0.183028	-0.092721	0.366546	0	-0.0326886	0	-0.00125076	-13.1878	0
2019	989	0.00682639	0	0.214648	0.00680319	0	0	-1.99899	0.432161	0.18614	72.952	0.144634	0.41769	0.134143	0	0	0	0	0	0	0	0	0
2020	989	0.118053	0	0.106995	0.111589	0	0	-2.05665	0.354007	0.225985	60.0574	0.13758	0.0413115	0.0836353	0	0	0	0	0	0	0	0	0
2015	993	-0.215032	1	-0.0411095	-0.242112	1	1	-1.49302	1.32397	0.542179	47.4466	-0.171618	0.106239	-0.141262	-0.242112	-0.320549	0.361479	-0.242112	-0.131268	-0.242112	-0.00183269	-11.4874	-11.4874
2016	993	-0.290858	1	0.172623	-0.3437	1	1	-1.15226	1.78971	0.582097	45.8579	0.195042	0.0948575	0.197982	-0.3437	-0.615124	0.396033	-0.3437	-0.200067	-0.3437	-0.00346169	-15.7614	-15.7614
2017	993	0.396622	1	-0.0219939	0.334057	0	0	-1.4873	1.59751	0.47875	49.429	-0.0724784	-0.0522085	-0.0714966	0	0	0	0	0	0	0	0	0
2018	993	-0.381109	1	0.00595455	-0.479826	1	0	-1.03032	1.92739	0.498201	47.0901	-0.000867062	0.158616	0.0219854	-0.479826	-0.924812	0.494372	0	-0.23905	-0.479826	-0.00488028	-22.5951	-22.5951
2019	993	0.0698772	1	-0.0252083	0.0675439	0	0	-1.15896	1.85459	0.460659	46.1111	0.0378679	-0.00544543	0.0989952	0	0	0	0	0	0	0	0	0
2020	993	-0.381052	1	-0.0775639	-0.479734	1	0	-0.736349	2.43505	0.533679	39.6694	-0.0892712	-0.050519	-0.0321127	-0.479734	-1.16817	0.353251	0	-0.256024	-0.479734	-0.00156949	-19.0307	-19.0307
2014	997	0.201973	1	0.18583	0.183964	0	0	-1.81066	0.507067	0.503598	58.8006	0.241806	0.11724	-0.049622	0	0	0	0	0	0	0	0	0
2015	997	0.362261	1	0.151326	0.309146	0	0	-2.05111	0.454587	0.517954	51.7167	0.262836	-1.96365e-05	0.194117	0	0	0	0	0	0	0	0	0
2016	997	0.163965	1	0.151511	0.151832	0	0	-2.08663	0.571523	0.597538	49.3115	0.109324	0.204574	-0.00701078	0	0	0	0	0	0	0	0	0
2017	997	0.388004	1	0.197314	0.327867	0	0	-2.28804	0.555869	0.422121	51.7787	0.36858	-0.014954	0.242093	0	0	0	0	0	0	0	0	0
2018	997	0.208818	1	0.238078	0.189643	0	0	-2.40469	0.6201	0.505724	50.1127	0.191682	0.283142	0.118677	0	0	0	0	0	0	0	0	0
2019	997	0.039389	1	0.241262	0.0386331	0	0	-2.29574	0.683941	0.48451	44.9369	0.205849	0.259852	0.0582389	0	0	0	0	0	0	0	0	0
2020	997	0.142576	1	0.111545	0.133285	0	0	-2.37492	0.5118	0.454606	39.276	0.259255	-0.285511	0.205146	0	0	0	0	0	0	0	0	0
2014	998	-0.0367649	0	0.108695	-0.0374577	1	0	-2.61674	0.815941	0.507815	100.875	0.313097	-0.0228274	0.43448	-0.0374577	-0.0305633	0.098017	0	-0.0190216	0	-0.00034353	-3.77856	0
2015	998	0.115896	0	0.0928963	0.109657	0	0	-2.59447	0.908202	0.511517	84.3425	0.140989	-0.0167961	0.00896799	0	0	0	0	0	0	0	0	0
2016	998	0.135049	0	0.204614	0.126676	0	0	-2.48761	1.23962	0.272909	77.1639	0.235687	0.161128	0.00201708	0	0	0	0	0	0	0	0	0
2017	998	0.387321	0	0.287655	0.327374	0	0	-2.41004	1.40312	0.504093	77.8033	0.265096	0.315371	-0.14002	0	0	0	0	0	0	0	0	0
2018	998	0.122162	0	0.368541	0.115257	0	0	-2.48226	1.45632	0.512614	72.0535	0.339236	0.433216	0.296182	0	0	0	0	0	0	0	0	0
2019	998	-0.125758	0	0.0442435	-0.134398	1	0	-2.31595	1.59295	0.557134	72.952	0.0839282	-0.0510887	0.0520019	-0.134398	-0.214089	0.311258	0	-0.0748775	0	-0.00110898	-9.80457	0
2020	998	0.0514411	0	0.0875572	0.0501617	0	0	-2.47732	1.4373	0.546003	60.0574	0.0988998	0.0702237	0.210144	0	0	0	0	0	0	0	0	0
2014	999	-0.0672962	1	0.015565	-0.0696676	1	0	-1.76288	0.382516	0.344205	53.4709	0.00782379	-0.0612416	0.0124597	-0.0696676	-0.026649	0.122816	0	-0.0239799	-0.0696676	-0.000513181	-3.72519	-3.72519
2015	999	0.0857001	1	0.102687	0.082225	0	0	-1.86109	0.419623	0.361513	48.4795	0.0465969	0.0519134	0.0625869	0	0	0	0	0	0	0	0	0
2016	999	0.136899	1	0.162638	0.128305	0	0	-1.9122	0.411324	0.356441	44.5382	0.170715	0.149742	0.0935064	0	0	0	0	0	0	0	0	0
2017	999	0.238061	1	0.22686	0.213546	0	0	-2.01023	0.375993	0.374845	46.3005	0.255874	0.0782463	0.140355	0	0	0	0	0	0	0	0	0
2018	999	0.20754	1	0.151211	0.188585	0	0	-2.18893	0.29471	0.380558	46.1211	0.151967	0.146395	0.14208	0	0	0	0	0	0	0	0	0
2014	1696	0.0410347	0	0.154766	0.0402152	0	0	-2.07334	0.241898	0.363326	101.227	0.14382	0.224061	0.0599513	0	0	0	0	0	0	0	0	0
2015	1696	0.0313715	0	0.134038	0.0308894	0	0	-1.99376	0.325534	0.368849	90.4	0.134335	0.120479	0.0238463	0	0	0	0	0	0	0	0	0
2016	1696	3.34094e-05	0	0.0961905	3.34088e-05	0	0	-1.98522	0.295295	0.360017	89.0738	0.0877391	0.170957	0.0791633	0	0	0	0	0	0	0	0	0
2017	1696	0.108116	0	0.0331126	0.102662	0	0	-2.21394	0.287828	0.39629	82.1913	0.0752323	0.239903	0.201317	0	0	0	0	0	0	0	0	0
2018	1696	0.159512	0	0.129034	0.147999	0	0	-2.29223	0.315526	0.448858	73.9127	0.0921701	-0.0167941	0.0224495	0	0	0	0	0	0	0	0	0
2019	1696	-0.0364249	0	0.00809003	-0.0371049	1	0	-2.2171	0.370317	0.438047	66.3814	0.0212202	0.021957	-0.0168121	-0.0371049	-0.0137406	0.0822653	0	-0.0162537	0	-0.000470294	-2.46307	0
2020	1696	0.351509	0	0.27503	0.301222	0	0	-2.31463	0.213089	0.486754	61.9508	0.264944	0.238375	0.0612161	0	0	0	0	0	0	0	0	0
2019	1965	0.210928	1	0.185024	0.191387	0	0	-2.75547	2.40759	0.406708	73.5526	0.185478	0.174106	0.11687	0	0	0	0	0	0	0	0	0
2020	1965	-0.136365	1	-0.0600165	-0.146605	1	0	-2.56672	2.58768	0.364597	62.8306	-0.0834722	0.0331288	-0.125623	-0.146605	-0.379367	0.376293	0	-0.0534516	-0.146605	-0.000285876	-9.21126	-9.21126
2017	1979	0.186901	1	0.133945	0.171346	0	0	-3.48016	1.48347	0.721056	46.3005	0.110357	0.220446	0.0527504	0	0	0	0	0	0	0	0	0
2018	1979	0.169945	1	0.242743	0.156957	0	0	-3.57259	1.56741	0.742776	46.1211	0.286306	0.161595	0.221783	0	0	0	0	0	0	0	0	0
2019	1979	0.106418	1	0.14697	0.101128	0	0	-2.9921	1.84437	0.631901	45.5946	0.132798	0.0736906	-0.548847	0	0	0	0	0	0	0	0	0
2020	1979	0.327101	1	0.243429	0.282997	0	0	-3.28636	1.73819	0.656305	34.0382	0.29628	0.211443	0.307545	0	0	0	0	0	0	0	0	0
2014	2001	-0.0173271	1	0.182129	-0.017479	1	0	-2.00403	0.784356	0.23111	89.7354	0.193291	0.062166	0.151816	-0.017479	-0.0137097	0.0350283	0	-0.00403957	-0.017479	-0.000102286	-1.56848	-1.56848
2015	2001	-0.0820483	1	0.1134	-0.0856105	1	1	-1.8655	0.933708	0.274672	79.5096	0.0932366	0.168092	0.0403142	-0.0856105	-0.0799352	0.159707	-0.0856105	-0.0235148	-0.0856105	-0.000524604	-6.80686	-6.80686
2016	2001	0.228574	0	0.108543	0.205854	0	0	-2.0329	0.887754	0.290971	76.5137	0.0969436	0.104808	0.0584837	0	0	0	0	0	0	0	0	0
2017	2001	0.32767	1	0.219086	0.283426	0	0	-2.21395	1.07028	0.230256	82.5246	0.223507	0.20529	0.12111	0	0	0	0	0	0	0	0	0
2018	2001	0.392659	1	0.270841	0.331215	0	0	-2.2846	0.926667	0.260766	80.7944	0.280892	0.232367	0.0202906	0	0	0	0	0	0	0	0	0
2019	2001	-0.122349	1	0.224466	-0.130506	1	0	-2.03381	1.31905	0.407028	69.8649	0.237014	0.150267	0.11672	-0.130506	-0.172144	0.265424	0	-0.0531195	-0.130506	-0.00122846	-9.11776	-9.11776
2020	2001	0.35338	1	-0.0797966	0.302605	0	0	-2.32356	1.09715	0.371983	47.4645	0.0378201	0.141359	0.0249643	0	0	0	0	0	0	0	0	0
2014	2004	0.0902983	0	0.278461	0.0864513	0	0	-2.01427	1.02531	0.582392	89.1773	0.33397	0.0830119	0.0694318	0	0	0	0	0	0	0	0	0
2015	2004	0.268687	0	0.267477	0.237983	0	0	-2.16106	1.16075	0.471831	77.8493	0.251663	0.27105	0.160451	0	0	0	0	0	0	0	0	0
2016	2004	0.148758	0	0.178459	0.138681	0	0	-2.22382	1.22843	0.558185	74.9481	0.196497	0.254115	0.120572	0	0	0	0	0	0	0	0	0
2017	2004	0.28425	0	0.326993	0.250175	0	0	-2.15999	1.16114	0.542914	68.8388	0.322015	0.23104	0.00796633	0	0	0	0	0	0	0	0	0
2018	2004	0.160802	1	0.354419	0.149111	0	0	-2.2445	0.920723	0.519833	61.4197	0.32807	0.397617	0.263466	0	0	0	0	0	0	0	0	0
2019	2004	-0.0456094	1	0.0456922	-0.0466823	1	0	-2.1252	0.970598	0.502796	58.991	0.075682	0.0792598	0.00306046	-0.0466823	-0.0453097	0.0992092	0	-0.0234716	-0.0466823	-0.000685045	-2.75383	-2.75383
2020	2004	0.0777884	1	-0.0116078	0.0749111	0	0	-2.16657	0.953656	0.499163	51.5328	-0.0657566	0.00379775	-0.0992984	0	0	0	0	0	0	0	0	0
2014	2006	0.211896	1	-0.116043	0.192186	0	0	-2.28268	0.613881	0.4886	89.7354	0.0184144	-0.378058	0.380515	0	0	0	0	0	0	0	0	0
2015	2006	-0.277794	1	-0.302598	-0.325445	1	0	-2.027	0.874493	0.438473	79.5096	-0.443055	-0.0309971	-0.373206	-0.325445	-0.284599	0.659678	0	-0.142699	-0.325445	-0.00199426	-25.876	-25.876
2016	2006	0.0709449	1	0.222915	0.0685413	0	0	-2.0367	0.842038	0.419551	76.5137	0.257408	0.17195	0.198501	0	0	0	0	0	0	0	0	0
2017	2006	0.362495	1	0.231417	0.309318	0	0	-2.20865	0.628753	0.42375	82.5246	0.288539	0.127794	0.151028	0	0	0	0	0	0	0	0	0
2018	2006	0.0567722	1	0.170758	0.0552192	0	0	-2.09101	0.649511	0.46119	80.7944	0.121116	0.255503	-0.0518945	0	0	0	0	0	0	0	0	0
2019	2006	-0.138366	1	0.102801	-0.148925	1	0	-1.98658	0.685391	0.465939	69.8649	0.0478764	0.193093	0.0924014	-0.148925	-0.102072	0.29585	0	-0.0693898	-0.148925	-0.00140184	-10.4046	-10.4046
2020	2006	0.23632	1	0.0305219	0.212139	0	0	-2.20378	0.660464	0.533718	47.4645	0.113359	-0.126135	0.118431	0	0	0	0	0	0	0	0	0
2015	2007	0.183577	1	0.290092	0.168541	0	0	-2.27363	1.00519	0.0777377	128.225	0.239733	0.184716	0.00563177	0	0	0	0	0	0	0	0	0
2016	2007	0.314525	0	0.203323	0.273475	0	0	-2.42136	0.87703	0.0777377	120.06	0.364726	-0.134918	0.238902	0	0	0	0	0	0	0	0	0
2017	2007	0.224073	0	0.199879	0.202184	0	0	-2.49636	0.790245	0.0777377	103.705	0.213863	0.155932	0.0866118	0	0	0	0	0	0	0	0	0
2018	2007	0.358386	1	0.272631	0.306297	0	0	-2.70833	0.702315	0.11096	100.203	0.323393	0.12384	0.229015	0	0	0	0	0	0	0	0	0
2019	2007	0.150158	0	0.198569	0.139899	0	0	-2.72838	0.717618	0.0922112	94.0781	0.202614	0.136899	0.0827075	0	0	0	0	0	0	0	0	0
2020	2007	0.357645	0	-0.0442379	0.305751	0	0	-2.85644	0.692373	0.193076	80.571	-0.0576091	0.037455	-0.235367	0	0	0	0	0	0	0	0	0
2014	2008	0.284095	1	0.253296	0.250054	0	0	-1.92819	0.256941	0.399683	53.4709	0.351913	0.0458368	0.367607	0	0	0	0	0	0	0	0	0
2015	2008	0.00390816	1	0.0586641	0.00390054	0	0	-1.89808	0.305328	0.352195	48.4795	0.0260871	0.0320127	-0.00792982	0	0	0	0	0	0	0	0	0
2016	2008	0.245473	1	0.223362	0.219516	0	0	-1.95961	0.398847	0.464944	44.5382	0.241348	0.181471	0.0833487	0	0	0	0	0	0	0	0	0
2017	2008	0.661198	1	0.3966	0.507539	0	0	-2.26599	0.198827	0.483533	46.3005	0.38883	0.450461	0.187649	0	0	0	0	0	0	0	0	0
2018	2008	-0.0459	1	-0.0240032	-0.0469867	1	0	-2.1359	0.540969	0.546257	46.1211	0.0313896	-0.321642	-0.051715	-0.0469867	-0.0254184	0.100359	0	-0.0256668	-0.0469867	-0.000331542	-2.16708	-2.16708
2019	2008	-0.132994	1	0.0082227	-0.14271	1	1	-1.99511	0.626568	0.492654	45.5946	0.0386392	-0.112162	0.0405599	-0.14271	-0.0894173	0.284722	-0.14271	-0.0703065	-0.14271	-0.00125026	-6.50679	-6.50679
2020	2008	0.24887	1	0.280085	0.222239	0	0	-2.13128	0.580732	0.526873	34.0382	0.241419	0.539665	0.155337	0	0	0	0	0	0	0	0	0
2017	2010	1.35618	0	0.332223	0.857043	0	0	-3.23735	0.22251	0.480685	68.9044	0.46955	0.121611	0.295492	0	0	0	0	0	0	0	0	0
2018	2010	0.0512721	0	0.0742199	0.050001	0	0	-3.46438	0.39002	0.549848	64.3606	0.0970077	0.0470448	0.274058	0	0	0	0	0	0	0	0	0
2019	2010	0.000789967	0	-0.043247	0.000789655	0	0	-3.52512	0.407568	0.46239	62.8619	-0.0430453	-0.0412682	0.0169191	0	0	0	0	0	0	0	0	0
2020	2010	0.0671043	1	-0.0401101	0.0649487	0	0	-3.73061	0.47107	0.53419	50.4809	-0.0384074	-0.0479567	0.102159	0	0	0	0	0	0	0	0	0
2015	2013	-0.030949	1	0.0330986	-0.0314381	1	0	-1.46569	0.892654	0.663066	107.089	0.150512	0.0812036	0.162671	-0.0314381	-0.0280633	0.0460786	0	-0.0208455	-0.0314381	-0.000233043	-3.36668	-3.36668
2016	2013	0.161614	1	0.151393	0.149811	0	0	-1.50649	0.85756	0.56543	95.2896	0.136097	0.0892874	0.0270791	0	0	0	0	0	0	0	0	0
2017	2013	0.0845473	0	0.024042	0.0811627	0	0	-1.41957	0.878516	0.524978	96.5519	0.0307183	0.0297697	-0.137371	0	0	0	0	0	0	0	0	0
2018	2013	0.2605	0	0.32544	0.231509	0	0	-1.27306	0.82938	0.557782	93.8873	0.34189	0.295586	-0.0361462	0	0	0	0	0	0	0	0	0
2019	2013	0.0424676	0	0.061646	0.0415906	0	0	-1.35154	0.851819	0.553874	94.5075	0.0812073	0.0816475	0.118098	0	0	0	0	0	0	0	0	0
2020	2013	0.00764264	0	0.0592572	0.00761358	0	0	-1.41978	0.905995	0.470862	76.5383	0.0288512	0.0342449	0.0894738	0	0	0	0	0	0	0	0	0
2018	2014	0.161348	1	0.228253	0.149581	0	0	-2.48211	0.0840944	0.261647	43.0028	0.262447	0.121916	0.25057	0	0	0	0	0	0	0	0	0
2019	2014	0.114677	0	0.0847777	0.108564	0	0	-2.54015	-0.02094	0.255583	44.6607	0.0668719	0.13189	0.0163232	0	0	0	0	0	0	0	0	0
2020	2014	0.0529954	0	0.115985	0.0516388	0	0	-2.54509	0.0763294	0.312442	36.4754	0.104432	0.144619	0.0577127	0	0	0	0	0	0	0	0	0
2017	2019	0.247872	0	0.0764903	0.22144	0	0	-2.43367	0.695561	0.226451	67.4399	0.0676938	0.20734	0.00612348	0	0	0	0	0	0	0	0	0
2018	2019	0.0591091	0	0.215314	0.0574281	0	0	-2.39333	0.746872	0.29537	62.3314	0.247421	0.166824	0.149625	0	0	0	0	0	0	0	0	0
2019	2019	0.119834	0	0.147499	0.113181	0	0	-2.49126	0.757734	0.293164	59.9179	0.196616	0.19244	0.181363	0	0	0	0	0	0	0	0	0
2020	2019	0.041169	0	-0.0139822	0.0403441	0	0	-2.57247	0.767741	0.249803	48.888	0.0991008	-0.143687	0.139981	0	0	0	0	0	0	0	0	0
2014	2022	0.0928283	0	0.114872	0.0887691	0	0	-2.42459	0.159901	0.112934	77.61	0.123344	0.0650497	0.127051	0	0	0	0	0	0	0	0	0
2015	2022	-0.050992	0	0.129739	-0.052338	1	0	-2.4091	0.583539	0.167006	81.2794	0.108144	0.14723	0.145028	-0.052338	-0.0305413	0.126088	0	-0.00874076	0	-0.000330225	-4.25401	0
2016	2022	0.20842	0	0.0505676	0.189314	0	0	-2.6297	0.508851	0.181848	70.7568	0.0864096	0.275959	0.117723	0	0	0	0	0	0	0	0	0
2017	2022	0.141368	0	0.130366	0.132227	0	0	-2.71252	0.532694	0.234378	68.112	0.0118862	0.353013	-0.0375664	0	0	0	0	0	0	0	0	0
2018	2022	0.248475	0	0.264423	0.221922	0	0	-2.42041	0.565603	0.306455	62.9324	0.230889	0.397602	-0.283525	0	0	0	0	0	0	0	0	0
2019	2022	0.213172	0	0.177535	0.193238	0	0	-2.59184	0.42816	0.273789	58.985	0.168933	0.18395	0.147114	0	0	0	0	0	0	0	0	0
2020	2022	0.721051	0	0.293842	0.542935	0	0	-3.07363	0.363529	0.347677	50.3661	0.336373	0.0263187	0.275195	0	0	0	0	0	0	0	0	0
2014	2023	0.163224	0	0.356281	0.151195	0	0	-1.96686	1.77204	0.41691	101.227	0.267897	0.426603	0.0539834	0	0	0	0	0	0	0	0	0
2015	2023	-0.146023	0	0.113675	-0.157851	1	0	-1.76853	2.36051	0.174659	90.4	0.401626	0.0841101	0.361089	-0.157851	-0.372609	0.279164	0	-0.0275701	0	-0.000792665	-14.2698	0
2016	2023	0.154531	0	0.170157	0.143695	0	0	-1.80836	2.48296	0.302335	89.0738	0.360924	0.215274	0.256934	0	0	0	0	0	0	0	0	0
2017	2023	-0.138802	0	0.424752	-0.149431	1	0	-1.18939	2.68512	0.364858	82.1913	0.331018	0.358333	-0.138985	-0.149431	-0.40124	0.177732	0	-0.0545213	0	-0.00164604	-12.2819	0
2018	2023	0.210168	0	0.150027	0.190759	0	0	-1.20131	2.48585	0.364823	73.9127	0.293064	0.137988	0.114092	0	0	0	0	0	0	0	0	0
2019	2023	0.566802	0	0.1454	0.449037	0	0	-1.87413	2.16949	0.433954	66.3814	0.207375	-0.0213117	0.431326	0	0	0	0	0	0	0	0	0
2020	2023	0.193413	0	-0.00170648	0.176817	0	0	-2.03972	2.02434	0.458421	61.9508	0.0037627	-0.049657	-0.00747338	0	0	0	0	0	0	0	0	0
2014	2024	0.0345046	1	0.244138	0.0339227	0	0	-4.39866	-0.281583	0.640644	105	0.178049	0.182737	0.105181	0	0	0	0	0	0	0	0	0
2015	2024	0.244409	1	0.104126	0.218661	0	0	-3.99499	-0.431127	0.637527	86.9918	-0.0113869	0.358122	-0.633753	0	0	0	0	0	0	0	0	0
2016	2024	0.0961854	1	-0.0561359	0.0918363	0	0	-4.16383	-0.0799585	0.490243	78.7568	-0.0573003	-0.0552851	0.0196977	0	0	0	0	0	0	0	0	0
2017	2024	0.26478	1	0.279623	0.234898	0	0	-4.14366	-0.178051	0.468277	73.5355	0.290749	0.262804	0.0356804	0	0	0	0	0	0	0	0	0
2018	2024	0.303461	1	0.38173	0.265023	0	0	-4.13931	-0.205431	0.557768	74.8507	0.508775	0.0743331	0.239389	0	0	0	0	0	0	0	0	0
2019	2024	0.0990883	1	0.320492	0.094481	0	0	-4.15582	-0.128114	0.632075	70.5916	0.464005	-0.167077	0.386034	0	0	0	0	0	0	0	0	0
2020	2024	-0.0628953	1	-0.370747	-0.0649603	1	0	-4.01332	-0.173661	0.637714	54.3716	-0.460794	-0.0447817	-0.538334	-0.0649603	0.011281	0.260707	0	-0.0414261	-0.0649603	-0.000171796	-3.53199	-3.53199
2017	2027	0.176285	0	0.0844852	0.162361	0	0	-2.6586	0.258321	0.321237	56.4044	0.112068	0.275683	0.112662	0	0	0	0	0	0	0	0	0
2018	2027	0.211239	0	0.18792	0.191644	0	0	-2.43583	0.267891	0.243068	56.4648	0.335452	-0.394266	-0.0790047	0	0	0	0	0	0	0	0	0
2019	2027	-0.165988	0	0.363239	-0.181507	1	0	-2.40041	0.43166	0.250479	52.2222	0.254269	0.434405	0.400365	-0.181507	-0.0783495	0.435692	0	-0.0454638	0	-0.00159016	-9.47872	0
2020	2027	-0.00320057	0	-0.273555	-0.00320571	1	1	-2.88172	0.581862	0.202056	41.5601	-0.453451	0.581862	0.0311254	-0.00320571	-0.00186528	0.00923796	-0.00320571	-0.000647733	0	-7.80877e-06	-0.13323	0
2017	2028	0.0206774	0	0.0753083	0.0204665	0	0	-2.21688	0.412507	0.335728	68.112	0.0915354	0.0480138	0.110152	0	0	0	0	0	0	0	0	0
2018	2028	0.0693756	0	0.0768094	0.0670749	0	0	-2.233	0.45541	0.378972	62.9324	0.474014	-0.954306	0.423048	0	0	0	0	0	0	0	0	0
2019	2028	0.327357	0	0.152891	0.28319	0	0	-2.45594	0.326686	0.412307	58.985	0.114254	0.311517	0.0539943	0	0	0	0	0	0	0	0	0
2020	2028	0.15555	0	-0.00483171	0.144577	0	0	-2.57722	0.40695	0.394063	50.3661	0.0642264	-0.39559	0.0409254	0	0	0	0	0	0	0	0	0
2014	2030	0.271288	0	0.0150304	0.240031	0	0	-1.82105	0.381214	0.424825	70.0471	0.0784486	0.0786728	-0.0411146	0	0	0	0	0	0	0	0	0
2015	2030	0.357395	0	0.325431	0.305567	0	0	-1.92254	0.724219	0.362302	58.8959	0.22037	0.297022	0.0161871	0	0	0	0	0	0	0	0	0
2016	2030	0.0937514	0	0.346089	0.0896134	0	0	-1.79833	0.94279	0.383239	55.0437	0.435282	0.259266	0.221369	0	0	0	0	0	0	0	0	0
2017	2030	-0.0434905	0	0.0239208	-0.0444646	1	0	-1.92191	1.10174	0.430893	56.4044	0.102319	-0.0201802	0.270429	-0.0444646	-0.0489885	0.0854568	0	-0.0191595	0	-0.000404993	-2.508	0
2018	2030	-0.0413414	0	-0.190301	-0.0422203	1	1	-2.7706	0.907233	0.399304	56.4648	-0.941003	-0.354406	-0.0494486	-0.0422203	-0.0383037	0.116976	-0.0422203	-0.0168587	0	-0.00029791	-2.38396	0
2019	2030	-0.25729	0	-0.32565	-0.29745	1	1	-2.24184	1.17653	0.413891	52.2222	0.792648	-0.501689	0.561107	-0.29745	-0.349959	0.666835	-0.29745	-0.123112	0	-0.00260591	-15.5335	0
2020	2030	2.05468	0	1.48579	1.58176	0	0	-3.52505	0.22666	0.326173	41.5601	1.29796	1.15074	0.999189	0	0	0	0	0	0	0	0	0
2014	2032	0.137345	0	0.0105527	0.128696	0	0	-2.0506	-0.362777	0.354983	68.5983	0.111502	0.102357	0.0287653	0	0	0	0	0	0	0	0	0
2015	2032	0.144215	0	0.0874435	0.134719	0	0	-2.16627	-0.388698	0.322653	65.6274	0.087091	0.0244364	0.0680336	0	0	0	0	0	0	0	0	0
2016	2032	0.0950932	0	0.10538	0.0908394	0	0	-2.23998	-0.419442	0.419643	59.1066	0.0949149	0.159808	0.0777853	0	0	0	0	0	0	0	0	0
2017	2032	0.187512	0	0.199288	0.17186	0	0	-2.44031	-0.43623	0.433202	57.4727	0.0879641	-0.00721708	0.116436	0	0	0	0	0	0	0	0	0
2018	2032	0.258252	0	0.0283704	0.229724	0	0	-2.63576	-0.518097	0.444467	52.8085	0.154363	0.122837	0.12009	0	0	0	0	0	0	0	0	0
2019	2032	0.112161	0	0.0209935	0.106305	0	0	-2.78202	-0.516224	0.422296	49.6727	0.0191249	0.0582704	0.0590776	0	0	0	0	0	0	0	0	0
2020	2032	-0.0632904	0	0.017289	-0.0653819	1	0	-2.73668	-0.414027	0.411278	43.3388	0.0282926	-0.0800859	0.0483443	-0.0653819	0.0270699	0.17893	0	-0.0268902	0	-0.000210317	-2.83357	0
2014	2035	0.140525	1	0.0284558	0.131489	0	0	-1.97642	-0.472049	0.430705	58.1607	0.146629	0.0322548	0.193793	0	0	0	0	0	0	0	0	0
2015	2035	-0.120574	1	0.00125358	-0.128486	1	0	-2.13328	-0.292693	0.434118	49.7397	-0.0350755	0.162222	0.250334	-0.128486	0.0376069	0.274096	0	-0.0557779	-0.128486	-0.0008169	-6.39084	-6.39084
2016	2035	0.181531	1	0.0312086	0.166811	0	0	-2.19812	-0.201405	0.500541	47.9481	0.0297633	-0.125519	-0.0722318	0	0	0	0	0	0	0	0	0
2017	2035	0.303902	0	0.0555794	0.265361	0	0	-2.42075	-0.308259	0.462793	55.0546	0.0508924	-0.0821535	0.00815342	0	0	0	0	0	0	0	0	0
2018	2035	0.0635792	0	0.130743	0.0616398	0	0	-2.4196	-0.140894	0.494736	49.8479	0.227503	0.0223804	0.164697	0	0	0	0	0	0	0	0	0
2019	2035	-0.0569302	0	0.0448778	-0.058615	1	0	-2.3828	0.0388951	0.47848	48.9429	0.019745	0.00318342	0.041564	-0.058615	-0.00227984	0.139668	0	-0.0280461	0	-0.000513517	-2.86879	0
2020	2035	-0.241402	0	-0.0186566	-0.276283	1	1	-2.22336	0.292744	0.446583	36.5984	-0.0232333	0.0658231	0.0936311	-0.276283	-0.08088	0.614275	-0.276283	-0.123383	0	-0.000672996	-10.1115	0
2019	2036	0.266472	0	0.307585	0.236235	0	0	-2.03222	0.385099	0.719923	52.4324	0.322236	0.193938	0.218534	0	0	0	0	0	0	0	0	0
2020	2036	0.238413	0	0.113966	0.21383	0	0	-2.2413	0.494875	0.663026	40.0164	0.108244	0.264735	0.103486	0	0	0	0	0	0	0	0	0
2014	2038	0.0698694	1	0.125478	0.0675366	0	0	-2.9837	0.982195	0.0777377	119.634	0.0763348	0.380613	0.0889932	0	0	0	0	0	0	0	0	0
2015	2038	-0.0695147	1	0.071552	-0.072049	1	0	-2.84701	1.17941	0.0777377	113.173	-0.0521028	0.498736	-0.11684	-0.072049	-0.0849753	0.205124	0	-0.00284244	-0.072049	-0.000545	-8.15397	-8.15397
2016	2038	-0.126844	1	-0.00217564	-0.135641	1	1	-2.79689	1.39661	0.0777377	103.959	0.0367803	-0.0965521	0.122436	-0.135641	-0.189437	0.379372	-0.135641	-0.00502483	-0.135641	-0.00145834	-14.1011	-14.1011
2017	2038	0.229964	1	-0.0623026	0.206985	0	0	-2.96566	1.30602	0.0777377	89.5683	0.181912	-0.513349	0.14363	0	0	0	0	0	0	0	0	0
2018	2038	0.745039	1	0.287002	0.556777	0	0	-3.49622	0.833529	0.0941672	85.5042	0.195613	0.010498	0.169357	0	0	0	0	0	0	0	0	0
2019	2038	-0.0635616	1	0.0763301	-0.0656716	1	0	-3.32519	0.945559	0.0777377	73.5526	-0.0128844	0.577249	-0.118397	-0.0656716	-0.0620963	0.21837	0	-0.00507474	-0.0656716	-0.00096619	-4.83031	-4.83031
2020	2038	-0.451775	1	-0.0639435	-0.60107	1	1	-2.6878	1.57862	0.0777377	62.8306	-0.0699126	-0.0441763	-0.10628	-0.60107	-0.948862	1.61555	-0.60107	-0.045691	-0.60107	-0.00117207	-37.7656	-37.7656
2014	2041	-0.0168022	1	0.113398	-0.016945	1	0	-2.69169	0.98145	0.264858	95.6731	0.0909173	0.172112	0.143407	-0.016945	-0.0166306	0.0456105	0	-0.00448801	-0.016945	-0.000112884	-1.62118	-1.62118
2015	2041	0.0342494	1	0.0679241	0.0336759	0	0	-2.67009	1.03228	0.258884	90.0137	0.0594273	0.0781322	0.00410023	0	0	0	0	0	0	0	0	0
2016	2041	0.0469419	1	0.209402	0.0458734	0	0	-2.67077	1.02518	0.18047	82.4767	0.243708	0.139854	0.198476	0	0	0	0	0	0	0	0	0
2017	2041	-0.498437	0	0.0146159	-0.690025	1	0	-2.02499	1.71038	0.154428	75.9178	0.0508659	-0.0932013	0.0951536	-0.690025	-1.18021	1.3973	0	-0.106559	0	-0.00404203	-52.3852	0
2018	2041	-0.0531901	0	-0.0865804	-0.0546569	1	1	-2.15285	1.59705	0.131382	71.8282	-0.173998	0.120925	0.008701	-0.0546569	-0.0872898	0.117668	-0.0546569	-0.00718093	0	-0.000250127	-3.92591	0
2019	2041	0.081611	0	-0.0729994	0.0784516	0	0	-2.38904	1.49971	0.147742	78.3394	-0.0658356	-0.0828583	0.0920973	0	0	0	0	0	0	0	0	0
2020	2041	0.0942288	0	-0.200479	0.0900499	0	0	-2.5224	1.42909	0.166323	62.041	-0.0712061	-0.544204	-0.0278388	0	0	0	0	0	0	0	0	0
2015	2042	0.109398	1	0.0046221	0.103818	0	0	-1.38319	0.323004	0.601403	88.7342	0.0154538	-0.0481942	0.0881247	0	0	0	0	0	0	0	0	0
2016	2042	0.298847	1	0.0873591	0.261477	0	0	-1.62413	0.218852	0.614956	87.0546	0.090192	0.0729741	0.0696553	0	0	0	0	0	0	0	0	0
2017	2042	0.425447	1	0.142748	0.354485	0	0	-1.62815	0.241112	0.548382	101.689	0.105187	0.315698	-0.245296	0	0	0	0	0	0	0	0	0
2018	2042	0.135823	1	0.123998	0.127357	0	0	-1.83533	0.254953	0.604951	92.893	0.140692	0.0940529	0.220519	0	0	0	0	0	0	0	0	0
2019	2042	0.110393	1	-0.171972	0.104714	0	0	-2.11897	0.143366	0.635706	91.1351	-0.27141	0.142785	-0.0924818	0	0	0	0	0	0	0	0	0
2020	2042	-0.104183	1	-0.187843	-0.110019	1	0	-2.19136	0.212997	0.659869	75.4836	-0.125425	-0.386526	0.0570015	-0.110019	-0.0234338	0.241092	0	-0.0725983	-0.110019	-0.000430629	-8.30465	-8.30465
2015	2046	-0.172114	0	0.0603439	-0.188879	1	1	-0.923732	1.66477	0.456492	104.027	-0.00466368	0.322459	0.0377722	-0.188879	-0.31444	0.174474	-0.188879	-0.0862219	0	-0.0010306	-19.6486	0
2016	2046	0.00601965	0	-0.0815573	0.0060016	0	0	-0.954366	1.70134	0.414484	111.038	-0.0790607	-0.0168821	-0.0544126	0	0	0	0	0	0	0	0	0
2017	2046	2.05468	0	0.714233	1.25258	0	0	-2.20694	0.917721	0.406625	111.669	0.663421	1.00249	0.663421	0	0	0	0	0	0	0	0	0
2018	2046	0.382801	1	0.145571	0.324111	0	0	-2.46344	0.79592	0.387666	99.5296	0.0744176	0.117252	0.0067646	0	0	0	0	0	0	0	0	0
2019	2046	0.00927361	1	0.0828095	0.00923087	0	0	-2.49335	0.795012	0.382772	103.679	0.0709438	0.106176	0.0916342	0	0	0	0	0	0	0	0	0
2020	2046	0.129486	1	0.0498087	0.121762	0	0	-2.60128	0.698793	0.384101	80.765	0.0891131	-0.0155697	0.0752721	0	0	0	0	0	0	0	0	0
2016	2049	0.135044	0	0.28494	0.126671	0	0	-1.93978	1.14698	0.266595	108.109	0.36057	0.377591	0.314891	0	0	0	0	0	0	0	0	0
2017	2049	0.289392	0	0.123663	0.254171	0	0	-2.17356	1.04619	0.321201	103.932	0.16517	-0.0966144	0.144771	0	0	0	0	0	0	0	0	0
2018	2049	0.344065	0	0.268711	0.295699	0	0	-2.53787	0.845501	0.336202	96.5746	0.066707	0.343358	0.135357	0	0	0	0	0	0	0	0	0
2019	2049	0.39537	0	0.194651	0.33316	0	0	-2.75045	0.68225	0.382188	89.5766	0.243763	0.137867	0.123124	0	0	0	0	0	0	0	0	0
2020	2049	-0.0466868	0	0.0567292	-0.0478117	1	0	-2.84613	0.846922	0.34865	77.1776	0.0364527	-0.0758832	0.18001	-0.0478117	-0.0404928	0.136078	0	-0.0166696	0	-0.000140832	-3.69	0
2017	2050	0.415416	0	0.0508439	0.347424	0	0	-2.32734	0.253684	0.358174	82.5246	-0.0134045	0.185961	-0.214955	0	0	0	0	0	0	0	0	0
2018	2050	0.130959	0	0.0950983	0.123066	0	0	-2.38688	0.251328	0.375541	80.7944	0.112019	0.0980583	0.0484905	0	0	0	0	0	0	0	0	0
2019	2050	0.0416666	0	0.113205	0.0408219	0	0	-2.36213	0.270269	0.366782	69.8649	0.144287	0.0219425	0.0787072	0	0	0	0	0	0	0	0	0
2020	2050	0.0728545	0	0.112151	0.0703228	0	0	-2.22605	0.341107	0.40392	47.4645	0.0437759	0.316216	-0.16264	0	0	0	0	0	0	0	0	0
2014	2051	0.0321751	1	0.050252	0.0316683	0	0	-3.91864	0.630055	0.679364	119.634	0.25097	-0.317986	0.170135	0	0	0	0	0	0	0	0	0
2015	2051	-0.148217	0	-0.0801914	-0.160424	1	0	-3.68789	0.893398	0.675579	113.173	-0.106547	-0.00583273	-0.176912	-0.160424	-0.143322	0.591625	0	-0.108379	0	-0.00121349	-18.1556	0
2016	2051	-0.00662412	1	0.271692	-0.00664616	1	1	-3.55475	0.845416	0.59414	103.959	0.322767	0.189285	0.196214	-0.00664616	-0.00561877	0.0236254	-0.00664616	-0.00394875	-0.00664616	-7.14564e-05	-0.690928	-0.690928
2017	2051	0.35238	1	0.0598617	0.301866	0	0	-3.84626	0.53147	0.533295	89.5683	0.0836168	0.119005	0.0732585	0	0	0	0	0	0	0	0	0
2018	2051	0.238943	1	1.05393	0.214258	0	0	-4.07391	0.502127	0.540604	85.5042	0.0713523	0.122437	0.0847521	0	0	0	0	0	0	0	0	0
2019	2051	-0.211484	1	0.00674978	-0.237603	1	0	-2.91767	0.724821	0.49928	73.5526	1.06252	0.48308	0.143619	-0.237603	-0.17222	0.693248	0	-0.11863	-0.237603	-0.00349573	-17.4763	-17.4763
2020	2051	-0.252497	1	-0.0464078	-0.291017	1	1	-2.62423	1.00134	0.50677	62.8306	0.0232975	-0.195074	0.0208699	-0.291017	-0.291407	0.763695	-0.291017	-0.147479	-0.291017	-0.000567477	-18.2848	-18.2848
2014	2054	0.0373643	1	0.163042	0.0366832	0	0	-2.1834	0.748246	0.307856	66.6371	0.206097	0.0926296	-0.045837	0	0	0	0	0	0	0	0	0
2015	2054	0.92962	1	0.22115	0.657323	0	0	-2.67284	0.0487865	0.20925	58.6301	0.202061	0.157096	0.0340623	0	0	0	0	0	0	0	0	0
2016	2054	0.0174468	1	0.205369	0.0172963	0	0	-2.5662	0.199136	0.306174	58.2678	0.285866	0.308165	0.161854	0	0	0	0	0	0	0	0	0
2017	2054	0.0180755	1	-0.030599	0.0179141	0	0	-2.73091	0.203891	0.335918	63.265	-0.0248758	-0.0851107	0.122012	0	0	0	0	0	0	0	0	0
2018	2054	-0.323788	1	-0.00439131	-0.391249	1	0	-2.33281	0.568581	0.306687	58.2141	0.0339595	-0.192807	0.0271037	-0.391249	-0.222457	0.912711	0	-0.119991	-0.391249	-0.00276069	-22.7762	-22.7762
2019	2054	-0.0536762	1	0.074677	-0.0551705	1	1	-2.135	0.65739	0.308461	54.1111	0.275928	0.179338	0.1332	-0.0551705	-0.0362685	0.117789	-0.0551705	-0.0170179	-0.0551705	-0.00048334	-2.98534	-2.98534
2020	2054	0.0348555	1	-0.0303242	0.0342618	0	0	-2.28194	0.893498	0.378015	40.6776	-0.171747	0.0105473	-0.0589999	0	0	0	0	0	0	0	0	0
2014	2062	0.0147397	1	0.0735488	0.0146321	0	0	-3.98871	0.556313	0.809151	70.5512	0.0721864	0.0926408	0.0537244	0	0	0	0	0	0	0	0	0
2015	2062	0.0670169	1	-0.007716	0.0648668	0	0	-4.04952	0.560171	0.816406	70.1315	-0.0077153	0.00474373	-0.0117721	0	0	0	0	0	0	0	0	0
2016	2062	0.034061	0	-0.115493	0.0334938	0	0	-4.07496	0.416748	0.790311	62.5874	-0.106552	-0.0649726	-0.114616	0	0	0	0	0	0	0	0	0
2017	2062	-0.0762156	1	0.0333352	-0.0792766	1	0	-3.97516	0.470971	0.768074	62.8306	0.0153351	0.147564	-0.0052022	-0.0792766	-0.0373369	0.315137	0	-0.0608902	-0.0792766	-0.000666783	-4.98099	-4.98099
2018	2062	0.21668	1	0.0484599	0.196126	0	0	-3.82521	0.3848	0.78885	56.2563	0.0584636	-0.110582	-0.287797	0	0	0	0	0	0	0	0	0
2019	2062	0.207832	0	0.0850201	0.188827	0	0	-4.01126	0.275497	0.788431	52.4324	0.101382	-0.260151	0.0986029	0	0	0	0	0	0	0	0	0
2020	2062	-0.0524797	0	-0.00629871	-0.0539069	1	0	-4.0115	0.406958	0.77628	40.0164	-0.0138406	0.0286181	0.0403294	-0.0539069	-0.0219379	0.216248	0	-0.0418469	0	-0.000173405	-2.15716	0
2014	2063	-0.120814	1	0.203183	-0.128759	1	0	-0.786141	0.852373	0.158224	56.0415	0.198118	0.231762	0.042264	-0.128759	-0.10975	0.101223	0	-0.0203728	-0.128759	-0.000948455	-7.21584	-7.21584
2015	2063	0.119765	1	0.129168	0.113119	0	0	-0.843102	0.800006	0.156541	51.9178	0.120508	0.0612515	0.0643353	0	0	0	0	0	0	0	0	0
2016	2063	0.196267	1	0.0630171	0.179206	0	0	-1.05904	0.754676	0.196583	46.3962	0.0943933	0.00200924	0.131137	0	0	0	0	0	0	0	0	0
2017	2063	0.0776088	1	0.152752	0.0747446	0	0	-1.04268	0.749319	0.160246	48.2027	0.189625	0.155626	0.0984926	0	0	0	0	0	0	0	0	0
2018	2063	0.0840553	1	0.109281	0.0807089	0	0	-1.10598	0.74531	0.130524	48.8958	0.0482538	0.243068	0.0308414	0	0	0	0	0	0	0	0	0
2019	2063	0.224367	1	0.144015	0.202424	0	0	-1.19267	0.618835	0.111441	44.7477	0.143251	0.150175	0.0274933	0	0	0	0	0	0	0	0	0
2020	2063	0.0806989	1	0.0381733	0.077608	0	0	-1.23429	0.618001	0.118111	33.5738	0.0711501	-0.140073	0.0351586	0	0	0	0	0	0	0	0	0
2014	2064	-0.00459642	1	0.160228	-0.00460701	1	0	-2.63127	0.629692	0.291169	68.5983	0.0898473	0.348584	-0.078331	-0.00460701	-0.002901	0.0121223	0	-0.00134142	-0.00460701	-2.696e-05	-0.316033	-0.316033
2015	2064	0.0786879	1	0.195624	0.0757454	0	0	-2.31776	0.748562	0.377156	66.2986	0.132132	-0.0439943	-0.257314	0	0	0	0	0	0	0	0	0
2016	2064	0.116539	1	0.155147	0.110234	0	0	-2.40048	0.638719	0.440223	62.2295	0.398261	-0.0843572	0.370733	0	0	0	0	0	0	0	0	0
2017	2064	0.458984	1	0.128948	0.37774	0	0	-2.83157	0.292941	0.388707	61.7732	0.147701	0.0451283	0.201079	0	0	0	0	0	0	0	0	0
2018	2064	0.0689281	1	0.108321	0.0666563	0	0	-2.84604	0.291761	0.359895	54.6	0.0197017	0.500456	-0.0325118	0	0	0	0	0	0	0	0	0
2019	2064	2.05468	1	1.22884	1.13391	0	0	-3.10115	0.20812	0.542589	50.2913	1.12157	0.928389	0.242545	0	0	0	0	0	0	0	0	0
2020	2064	0.0680898	1	-0.0260693	0.0658718	0	0	-3.11688	0.289569	0.411499	46.7924	0.156086	-0.10519	0.10593	0	0	0	0	0	0	0	0	0
2014	2065	0.16915	0	0.240647	0.156277	0	0	-2.17717	0.426816	0.205575	119.634	0.21451	0.213342	0.0832427	0	0	0	0	0	0	0	0	0
2015	2065	0.0886412	1	0.214385	0.0849303	0	0	-2.08026	0.684036	0.228172	113.173	0.258332	0.112166	0.0764653	0	0	0	0	0	0	0	0	0
2016	2065	0.150518	1	0.196512	0.140213	0	0	-2.09512	0.651749	0.283393	103.959	0.165891	0.259716	0.0405182	0	0	0	0	0	0	0	0	0
2017	2065	0.125585	1	0.102585	0.118303	0	0	-2.14212	0.66348	0.362665	89.5683	0.0504197	0.276835	-0.0208879	0	0	0	0	0	0	0	0	0
2018	2065	0.161926	1	0.123396	0.150079	0	0	-2.35426	0.636342	0.420781	85.5042	0.0931111	0.119808	0.155175	0	0	0	0	0	0	0	0	0
2019	2065	0.0446748	1	0.215651	0.0437056	0	0	-2.28667	0.643154	0.429821	73.5526	0.291705	0.0438925	0.180395	0	0	0	0	0	0	0	0	0
2020	2065	0.0359559	0	0.120278	0.0353246	0	0	-2.19563	0.722649	0.469193	62.8306	0.146781	0.0118592	0.0204084	0	0	0	0	0	0	0	0	0
2014	2069	0.0157787	1	0.095128	0.0156555	0	0	-1.91769	0.605628	0.762915	78.4404	0.0869297	-0.0580255	0.151532	0	0	0	0	0	0	0	0	0
2015	2069	0.0242538	0	-0.062498	0.0239644	0	0	-2.06704	0.497703	0.797523	78.9123	-0.060732	0.036016	0.0646868	0	0	0	0	0	0	0	0	0
2016	2069	0.119306	1	0.024041	0.112709	0	0	-2.23884	0.318201	0.806208	68.888	0.042698	-0.185138	0.101802	0	0	0	0	0	0	0	0	0
2017	2069	0.0503732	1	0.0500458	0.0491455	0	0	-2.32813	0.207223	0.897772	65.0027	0.0427926	0.123221	0.0829486	0	0	0	0	0	0	0	0	0
2018	2069	-0.12722	0	-0.0849826	-0.136072	1	0	-2.33417	0.239265	0.875818	59.3606	-0.0798057	-0.120655	0.0623599	-0.136072	-0.0325573	0.317616	0	-0.119174	0	-0.00105055	-8.07731	0
2019	2069	-0.0247063	0	-0.0522181	-0.0250166	1	1	-2.42602	0.0978142	0.90769	63.3964	-0.0655657	0.09349	0.0513413	-0.0250166	-0.00244698	0.0606907	-0.0250166	-0.0245181	0	3.99447e-05	-1.58596	0
2020	2069	-0.293971	0	-0.199373	-0.348099	1	1	-2.31705	0.282695	0.90769	50.0082	-0.176547	-0.161674	0.0626941	-0.348099	-0.0984057	0.806561	-0.348099	-0.338298	0	-0.000282309	-17.4078	0
2014	2073	0.170572	1	0.174032	0.157492	0	0	-1.86256	0.983812	0.556509	89.5374	0.0392323	0.352827	-0.191089	0	0	0	0	0	0	0	0	0
2015	2073	-0.146894	1	0.154138	-0.158871	1	0	-1.80929	1.1642	0.44668	83.7151	0.208131	-0.00525539	0.313759	-0.158871	-0.184957	0.287444	0	-0.0709645	-0.158871	-0.000840005	-13.2999	-13.2999
2016	2073	-0.231853	1	0.0295033	-0.263774	1	1	-1.69862	1.45025	0.410282	76.3005	0.0116292	0.0858923	0.164769	-0.263774	-0.382537	0.448051	-0.263774	-0.108222	-0.263774	-0.00181804	-20.1261	-20.1261
2017	2073	0.414324	1	-0.1502	0.346652	0	0	-2.32731	1.12166	0.421511	73.8798	-0.0917155	-0.226423	0.190419	0	0	0	0	0	0	0	0	0
2018	2073	0.00996251	1	-0.187272	0.00991321	0	0	-2.35921	1.15764	0.484581	67.6789	-0.217737	-0.169677	-0.195741	0	0	0	0	0	0	0	0	0
2019	2073	0.0378052	1	0.0248406	0.0371081	0	0	-2.38982	1.02846	0.445101	73.7868	0.0370413	0.0186611	0.030544	0	0	0	0	0	0	0	0	0
2020	2073	0.075622	1	0.101695	0.0728991	0	0	-2.46883	0.975186	0.446783	56.4153	-0.0942779	0.368496	-0.0881641	0	0	0	0	0	0	0	0	0
2016	2074	0.732995	0	0.471194	0.549851	0	0	-2.21316	0.764016	0.612323	73.9563	0.468904	0.581988	0.267486	0	0	0	0	0	0	0	0	0
2017	2074	0.0168491	0	0.214603	0.0167087	0	0	-2.11712	1.26238	0.517157	70.694	0.177862	0.312102	0.0650894	0	0	0	0	0	0	0	0	0
2018	2074	0.0597128	1	0.165171	0.057998	0	0	-1.955	1.39014	0.58469	68.5831	0.261838	0.0592096	0.0416874	0	0	0	0	0	0	0	0	0
2019	2074	-0.0327866	1	0.330879	-0.0333361	1	0	-1.83097	1.62449	0.64022	64.6006	0.288634	0.28737	0.197932	-0.0333361	-0.0541541	0.0610375	0	-0.0213424	-0.0333361	-0.000212135	-2.15353	-2.15353
2020	2074	0.355993	1	-0.121082	0.304534	0	0	-2.152	1.42056	0.602102	53.9153	-0.00913798	0.0161068	0.00735776	0	0	0	0	0	0	0	0	0
2014	2078	-0.0401293	1	0.166684	-0.0409566	1	0	-2.82442	0.443395	0.642497	124.324	0.155082	0.0196317	0.138671	-0.0409566	-0.01816	0.115679	0	-0.0263145	-0.0409566	-0.000272844	-5.0919	-5.0919
2015	2078	0.0351163	1	0.0274285	0.0345138	0	0	-2.82972	0.599655	0.625026	115.216	0.10584	0.0416102	0.0766181	0	0	0	0	0	0	0	0	0
2016	2078	0.335365	1	0.169235	0.289205	0	0	-3.05029	0.334321	0.587013	101.73	0.156	0.235422	0.0873514	0	0	0	0	0	0	0	0	0
2017	2078	0.307066	1	0.172756	0.267785	0	0	-3.21937	0.321399	0.584588	95.8607	0.156551	0.175418	0.0578328	0	0	0	0	0	0	0	0	0
2018	2078	0.152115	1	0.195594	0.1416	0	0	-3.28319	0.304715	0.572256	89.538	0.21281	0.171142	0.13502	0	0	0	0	0	0	0	0	0
2019	2078	0.0456766	1	0.159683	0.0446641	0	0	-3.11073	0.349794	0.544827	93.7447	0.127121	0.188903	-0.0900275	0	0	0	0	0	0	0	0	0
2020	2078	-0.0515781	1	0.071453	-0.0529558	1	0	-2.95866	0.507632	0.547247	81.9699	0.0387331	0.294104	-0.0603876	-0.0529558	-0.026882	0.156678	0	-0.0289799	-0.0529558	-0.0001352	-4.34078	-4.34078
2014	2079	0.125813	1	0.207342	0.118505	0	0	-1.72194	0.475371	0.131129	92.8227	0.204679	0.227688	-0.0848262	0	0	0	0	0	0	0	0	0
2015	2079	-0.119473	0	-0.0492937	-0.127234	1	0	-1.76209	0.606839	0.132333	84.0306	-0.0500206	-0.0438199	0.117475	-0.127234	-0.0772107	0.224198	0	-0.0168373	0	-0.000848516	-10.6916	0
2016	2079	0.462332	1	0.0144022	0.380032	0	0	-2.23449	0.391345	0.138774	73.1311	0.00790178	0.0794975	0.100345	0	0	0	0	0	0	0	0	0
2017	2079	0.561979	1	0.186506	0.445954	0	0	-2.67183	0.0659422	0.179011	71.3607	0.188729	0.152954	0.180105	0	0	0	0	0	0	0	0	0
2018	2079	0.0165719	1	0.04541	0.016436	0	0	-2.37936	0.08587	0.149229	69.7296	0.0744003	-0.199798	-0.234713	0	0	0	0	0	0	0	0	0
2019	2079	0.05051	1	-0.0258603	0.0492758	0	0	-2.46301	0.124795	0.157423	66.2252	-0.038825	0.0866145	-0.00442934	0	0	0	0	0	0	0	0	0
2020	2079	-0.0888096	1	-0.0028703	-0.0930034	1	0	-2.44125	0.274253	0.194516	53.5574	-0.0103145	0.0670392	0.0609687	-0.0930034	-0.0255065	0.227044	0	-0.0180906	-0.0930034	-0.000245959	-4.98102	-4.98102
2014	2080	0.285029	1	0.180643	0.250781	0	0	-1.82262	0.599179	0.659113	105	0.274611	0.162411	-0.0545309	0	0	0	0	0	0	0	0	0
2015	2080	0.317132	1	0.143961	0.275456	0	0	-2.12343	0.316527	0.613958	86.9918	0.134241	0.0543638	0.159598	0	0	0	0	0	0	0	0	0
2016	2080	0.539047	1	0.669149	0.431163	0	0	-1.78365	0.83041	0.597378	78.7568	0.641154	0.51327	-0.12987	0	0	0	0	0	0	0	0	0
2017	2080	0.144821	1	0.12286	0.135248	0	0	-1.77801	0.781822	0.593373	73.5355	0.114976	0.211856	-0.0259189	0	0	0	0	0	0	0	0	0
2018	2080	0.11483	1	0.124459	0.108702	0	0	-1.94284	0.742103	0.541719	74.8507	0.112089	0.159918	0.168221	0	0	0	0	0	0	0	0	0
2019	2080	0.187265	0	0.113763	0.171652	0	0	-2.04354	0.767711	0.563553	70.5916	0.11068	0.125966	0.0397302	0	0	0	0	0	0	0	0	0
2020	2080	0.376764	0	0.0503433	0.319736	0	0	-2.38568	0.58826	0.582932	54.3716	0.0559891	0.137934	0.0783871	0	0	0	0	0	0	0	0	0
2014	2081	0.123508	1	0.0833171	0.116456	0	0	-2.71317	0.0480888	0.662519	92.8227	0.0715717	0.159259	-0.0925648	0	0	0	0	0	0	0	0	0
2015	2081	-0.0983394	1	0.0862671	-0.103517	1	0	-2.67679	0.284975	0.647395	84.0306	0.0888796	0.0834147	0.156021	-0.103517	-0.0294998	0.277093	0	-0.0670164	-0.103517	-0.000690348	-8.6986	-8.6986
2016	2081	0.0507429	1	0.00905242	0.0494974	0	0	-2.6307	0.313679	0.621891	73.1311	0.00949128	0.00318936	-0.0861023	0	0	0	0	0	0	0	0	0
2017	2081	0.0712094	1	0.228233	0.0687883	0	0	-2.4926	0.294416	0.583097	71.3607	0.194256	0.42687	-0.0126479	0	0	0	0	0	0	0	0	0
2018	2081	0.1949	0	0.278144	0.178062	0	0	-2.53543	0.283249	0.591468	69.7296	0.27696	0.266867	0.141731	0	0	0	0	0	0	0	0	0
2019	2081	0.229031	0	0.14712	0.206226	0	0	-2.88318	0.246988	0.609864	66.2252	0.168515	0.0323573	0.310042	0	0	0	0	0	0	0	0	0
2020	2081	0.0132505	0	-0.210375	0.0131634	0	0	-3.0293	0.364933	0.619021	53.5574	-0.181027	-0.398035	-0.0480663	0	0	0	0	0	0	0	0	0
2014	2082	-0.0283924	0	0.0241927	-0.0288033	1	0	-4.64088	-1.99922	0.164208	89.1302	0.00248967	0.0609742	0.0485155	-0.0288033	0.0575841	0.133672	0	-0.00472973	0	-0.000168555	-2.56724	0
2015	2082	0.0105228	0	0.104007	0.0104678	0	0	-4.64144	-1.96787	0.167122	82.863	0.152118	-0.0157318	0.142204	0	0	0	0	0	0	0	0	0
2016	2082	-0.20642	0	-0.0531817	-0.231201	1	0	-4.3236	-1.71154	0.15789	84.5437	-0.0809305	0.0366737	-0.167643	-0.231201	0.395709	0.99962	0	-0.0365044	0	-0.002082	-19.5466	0
2017	2082	0.593675	0	0.164735	0.466042	0	0	-4.38885	-1.94148	0.236462	81.8443	0.0986119	0.28939	-0.302458	0	0	0	0	0	0	0	0	0
2018	2082	-0.0205083	0	0.84236	-0.0207215	1	0	-4.36757	-1.61702	0.394242	77.7408	0.835545	0.841551	0.834994	-0.0207215	0.033507	0.0905026	0	-0.00816927	0	-0.000155533	-1.6109	0
2019	2082	0.101818	0	0.107158	0.0969614	0	0	-3.73361	-1.42455	0.496967	68.2312	0.167216	0.00399978	-0.563997	0	0	0	0	0	0	0	0	0
2020	2082	-0.132514	0	0.331147	-0.142156	1	0	-3.9107	-0.883698	0.495238	50.3251	0.298922	0.282707	0.618271	-0.142156	0.125623	0.555929	0	-0.0704009	0	-0.00045728	-7.15401	0
2014	2084	-0.0153356	1	0.114541	-0.0154544	1	0	-1.39211	0.0213821	0.509862	70.0471	0.104705	0.21616	-0.0225745	-0.0154544	-0.000330448	0.0215143	0	-0.00787962	-0.0154544	-0.000113839	-1.08254	-1.08254
2015	2084	0.0393564	1	-0.056527	0.0386017	0	0	-1.60618	0.0703042	0.376709	58.8959	-0.130697	0.0849023	0.0448187	0	0	0	0	0	0	0	0	0
2016	2084	0.0417822	1	0.0360664	0.0409329	0	0	-1.6196	0.045005	0.331693	55.0437	0.12783	-0.246418	0.100305	0	0	0	0	0	0	0	0	0
2017	2084	0.159013	1	0.214101	0.147568	0	0	-1.76604	0.165059	0.31334	56.4044	0.280118	-0.0492484	0.278988	0	0	0	0	0	0	0	0	0
2018	2084	0.0743955	1	0.0505851	0.0717582	0	0	-1.83188	0.255345	0.420893	56.4648	0.0471948	0.103199	0.0412802	0	0	0	0	0	0	0	0	0
2019	2084	0.154956	1	-0.0170059	0.144062	0	0	-1.92451	0.162357	0.432317	52.2222	-0.0344647	-0.0354288	-0.0859125	0	0	0	0	0	0	0	0	0
2020	2084	0.299922	1	0.195513	0.262304	0	0	-1.78992	0.180567	0.488935	41.5601	0.222792	0.134139	-0.174191	0	0	0	0	0	0	0	0	0
2016	2085	0.118455	0	0.0835727	0.111948	0	0	-2.32861	-0.0210067	0.380349	76.5137	0.113099	0.0239912	0.132815	0	0	0	0	0	0	0	0	0
2017	2085	0.0728991	0	0.0394615	0.0703644	0	0	-2.43871	-0.0126657	0.349837	82.5246	0.0182237	0.108224	0.0579597	0	0	0	0	0	0	0	0	0
2018	2085	0.0813427	0	0.078902	0.0782035	0	0	-2.3552	0.196368	0.489346	80.7944	0.0959032	0.00288751	-0.0658272	0	0	0	0	0	0	0	0	0
2019	2085	-0.0197486	0	0.0900885	-0.0199463	1	0	-2.39525	0.259857	0.52385	69.8649	0.0881871	0.0890185	0.148189	-0.0199463	-0.00518317	0.0477763	0	-0.0104488	0	-0.000187756	-1.39354	0
2020	2085	-0.00820465	0	0.222944	-0.00823849	1	1	-2.20415	0.400743	0.529911	47.4645	0.181713	-0.0188654	-0.00116805	-0.00823849	-0.00330152	0.0181589	-0.00823849	-0.00436567	0	-2.65012e-05	-0.391036	0
2014	2093	0.202264	0	-0.00492674	0.184207	0	0	-1.04672	1.65589	0.456307	58.8006	-0.0304971	-0.0244966	0.0348151	0	0	0	0	0	0	0	0	0
2015	2093	0.0808617	0	-0.0242111	0.0777586	0	0	-1.33899	1.74458	0.526065	51.7167	0.198085	-0.168593	0.412751	0	0	0	0	0	0	0	0	0
2016	2093	1.4742	1	0.165575	0.905917	0	0	-2.29362	1.31222	0.376066	49.3115	0.0551988	0.22914	0.103951	0	0	0	0	0	0	0	0	0
2017	2093	0.231984	1	-0.0472808	0.208626	0	0	-2.62184	1.12697	0.357618	51.7787	-0.288085	0.109273	-0.168387	0	0	0	0	0	0	0	0	0
2018	2093	-0.351518	1	-0.123599	-0.433121	1	0	-2.44367	1.5247	0.300019	50.1127	0.37364	-0.654024	0.628855	-0.433121	-0.660381	1.05841	0	-0.129945	-0.433121	-0.00440525	-21.7049	-21.7049
2019	2093	-0.467076	0	-0.14881	-0.629376	1	1	-1.87215	2.12171	0.24169	44.9369	-0.171047	-0.000872829	-0.11313	-0.629376	-1.33535	1.17828	-0.629376	-0.152114	0	-0.009981	-28.2822	0
2020	2093	-0.168478	0	0.0492877	-0.184497	1	1	-1.53067	2.23227	0.16689	39.276	-0.0263811	0.130433	-0.183544	-0.184497	-0.411848	0.282404	-0.184497	-0.0307908	0	-0.0006036	-7.24631	0
2014	2094	-0.158522	0	0.386889	-0.172596	1	0	-2.41355	0.0032857	0.484528	89.5374	0.511976	0.116105	0.445852	-0.172596	-0.000567098	0.416569	0	-0.0836274	0	-0.00114979	-15.4538	0
2015	2094	0.207091	0	0.528031	0.188214	0	0	-2.18691	0.261337	0.580814	83.7151	0.512761	0.720224	0.0975934	0	0	0	0	0	0	0	0	0
2016	2094	0.6054	0	0.229492	0.473373	0	0	-2.12633	0.19597	0.332997	76.3005	0.126975	0.507788	-0.407232	0	0	0	0	0	0	0	0	0
2017	2094	0.97239	0	0.653097	0.679246	0	0	-2.41818	-0.00348272	0.38494	73.8798	0.666786	0.606205	0.279286	0	0	0	0	0	0	0	0	0
2018	2094	0.166696	0	0.414508	0.154176	0	0	-2.4659	0.0810283	0.429673	67.6789	0.393632	0.476242	0.287144	0	0	0	0	0	0	0	0	0
2019	2094	0.00346227	0	-0.293654	0.00345629	0	0	-2.71602	0.0136998	0.388867	73.7868	-0.263152	-0.162099	-0.0164214	0	0	0	0	0	0	0	0	0
2020	2094	-0.26909	0	-0.280223	-0.313465	1	0	-2.66005	0.18304	0.423879	56.4153	-0.328438	-0.327928	-0.070869	-0.313465	-0.0573766	0.833831	0	-0.132871	0	-0.000800301	-17.6842	0
2019	2099	0.0819551	0	0.0900922	0.0787697	0	0	-2.18937	0.830237	0.151579	49.6727	0.0474998	-0.108022	0.0113234	0	0	0	0	0	0	0	0	0
2020	2099	-0.159796	0	0.0516301	-0.174111	1	0	-2.01891	1.06632	0.184786	43.3388	-0.0192483	0.306695	-0.0155975	-0.174111	-0.185658	0.351514	0	-0.0321732	0	-0.000560071	-7.54575	0
2014	2103	0.0696438	1	0.0478092	0.0673257	0	0	-1.30163	0.254236	0.359593	70.5512	0.0346279	0.0799295	0.0499077	0	0	0	0	0	0	0	0	0
2015	2103	0.605776	1	0.125679	0.473607	0	0	-1.73788	0.388646	0.242709	70.1315	0.144598	0.0825169	0.107218	0	0	0	0	0	0	0	0	0
2016	2103	0.127703	1	0.0917667	0.120183	0	0	-1.89908	0.465492	0.346927	62.5874	0.150324	-0.0653741	0.191358	0	0	0	0	0	0	0	0	0
2017	2103	0.447469	1	0.0967536	0.369817	0	0	-2.29026	0.109149	0.329143	62.8306	0.175347	-0.185108	0.196721	0	0	0	0	0	0	0	0	0
2018	2103	-0.138822	1	0.041881	-0.149454	1	0	-2.10131	0.00641704	0.507826	56.2563	0.0236975	0.123874	-0.0158108	-0.149454	-0.000959052	0.314049	0	-0.0758965	-0.149454	-0.00112178	-8.40772	-8.40772
2019	2103	0.0570834	1	0.0377537	0.0555136	0	0	-2.20257	-0.126721	0.461689	52.4324	0.0247582	0.11682	0.0705178	0	0	0	0	0	0	0	0	0
2020	2103	0.197671	1	0.0924102	0.180379	0	0	-2.30191	-0.43333	0.531372	40.0164	0.105051	0.0202684	0.02398	0	0	0	0	0	0	0	0	0
2014	2106	0.171179	0	0.256992	0.158011	0	0	-1.23018	0.789515	0.202393	53.4709	0.218346	0.628214	0.0530831	0	0	0	0	0	0	0	0	0
2015	2106	0.0343656	1	-0.0373657	0.0337883	0	0	-2.64154	0.56893	0.183904	48.4795	-0.0605756	0.0382475	1.06378	0	0	0	0	0	0	0	0	0
2016	2106	0.383746	1	-0.346009	0.324794	0	0	-3.36689	0.326137	0.199965	44.5382	-0.287534	0.117219	0.113306	0	0	0	0	0	0	0	0	0
2017	2106	0.189458	0	0.128701	0.173498	0	0	-3.64603	0.157926	0.18813	46.3005	-0.00819943	0.000330473	0.0975456	0	0	0	0	0	0	0	0	0
2018	2106	0.106968	0	0.138996	0.101625	0	0	-3.66651	0.0927011	0.206671	46.1211	0.168086	0.0100487	0.0868606	0	0	0	0	0	0	0	0	0
2019	2106	0.0874275	0	0.00711627	0.0838148	0	0	-3.68186	0.103566	0.238237	45.5946	-0.0319398	0.176919	-0.10046	0	0	0	0	0	0	0	0	0
2020	2106	0.405933	0	0.17923	0.340701	0	0	-3.83804	-0.085518	0.286713	34.0382	0.185463	0.152392	0.000799071	0	0	0	0	0	0	0	0	0
2015	2110	-0.304088	1	-0.0399267	-0.362532	1	1	-2.8193	-0.565593	0.76853	48.7397	-0.0256017	-0.166424	0.0184664	-0.362532	0.205046	1.02209	-0.362532	-0.278617	-0.362532	-0.00274423	-17.6697	-17.6697
2016	2110	0.125657	1	0.266942	0.118367	0	0	-2.80036	-0.115703	0.419669	44.9618	0.237916	0.352955	0.100598	0	0	0	0	0	0	0	0	0
2017	2110	0.590922	1	0.34656	0.464314	0	0	-3.28671	-0.354839	0.30094	45.3579	0.339285	0.324433	0.361318	0	0	0	0	0	0	0	0	0
2018	2110	0.613862	1	0.399441	0.47863	0	0	-3.44137	-0.250435	0.347514	43.4986	0.365567	0.848918	0.0415616	0	0	0	0	0	0	0	0	0
2019	2110	0.255547	1	0.0148186	0.227571	0	0	-3.6704	-0.424494	0.368627	41.7057	0.0217944	-0.106314	0.0232602	0	0	0	0	0	0	0	0	0
2020	2110	0.0686648	1	0.163758	0.06641	0	0	-3.55363	-0.11623	0.52713	39.1503	0.144864	0.287535	-0.0383342	0	0	0	0	0	0	0	0	0
2014	2121	0.387443	1	0.195076	0.327463	0	0	-1.86388	0.872004	0.684244	53.4709	0.180792	0.274308	0.0433872	0	0	0	0	0	0	0	0	0
2015	2121	0.15697	1	0.270108	0.145804	0	0	-1.91321	1.51741	0.763837	48.4795	0.260334	0.437659	0.163824	0	0	0	0	0	0	0	0	0
2016	2121	0.398192	1	0.319149	0.33518	0	0	-2.08639	1.3522	0.771515	44.5382	0.326424	0.386261	0.164385	0	0	0	0	0	0	0	0	0
2017	2121	0.383984	1	0.27192	0.324966	0	0	-2.1739	1.25785	0.68176	46.3005	0.22754	0.283387	-0.00997434	0	0	0	0	0	0	0	0	0
2018	2121	-0.133615	1	0.0414055	-0.143426	1	0	-2.25528	1.26361	0.727562	46.1211	0.0102622	0.183965	0.235115	-0.143426	-0.181235	0.323466	0	-0.104352	-0.143426	-0.00101203	-6.61499	-6.61499
2019	2121	-0.1572	1	-0.125502	-0.171026	1	1	-2.18752	1.15225	0.89373	45.5946	-0.0796348	0.0105622	0.0236588	-0.171026	-0.197065	0.374121	-0.171026	-0.152851	-0.171026	-0.00149833	-7.79785	-7.79785
2020	2121	0.0444286	1	-0.0824208	0.04347	0	0	-2.26821	1.02261	0.823403	34.0382	-0.225009	0.0217514	-0.187773	0	0	0	0	0	0	0	0	0
2017	2123	-0.089388	0	-0.17699	-0.0936384	1	0	-3.02999	0.975001	0.272144	76.7978	-0.155415	-0.266738	0.0626797	-0.0936384	-0.0912975	0.283723	0	-0.0254831	0	-0.000473997	-7.19123	0
2018	2123	0.0857478	0	0.107949	0.082269	0	0	-3.05469	0.875961	0.311823	67.4789	0.117914	-0.0154901	0.0603047	0	0	0	0	0	0	0	0	0
2019	2123	0.156105	0	0.169855	0.145057	0	0	-3.42673	0.620932	0.298388	74.3814	0.26169	0.0144529	0.488868	0	0	0	0	0	0	0	0	0
2020	2123	-0.145297	0	-0.312707	-0.157001	1	0	-3.30995	0.870624	0.315989	68.7896	-0.293778	-1.085	-0.253518	-0.157001	-0.136689	0.519666	0	-0.0496107	0	-0.000127328	-10.8	0
2017	2127	0.892172	0	0.383679	0.637726	0	0	-3.20706	1.3547	0.201666	71.3607	0.469206	0.135428	0.518235	0	0	0	0	0	0	0	0	0
2018	2127	2.05468	0	0.497013	1.22413	0	0	-4.05025	0.305148	0.172552	69.7296	0.438073	0.676851	0.056338	0	0	0	0	0	0	0	0	0
2019	2127	0.165229	0	0.343324	0.152917	0	0	-4.10227	0.339252	0.114149	66.2252	0.348171	0.329854	0.247107	0	0	0	0	0	0	0	0	0
2020	2127	0.0678456	0	0.106567	0.0656432	0	0	-3.86678	0.444404	0.111342	53.5574	0.10835	0.101631	-0.193189	0	0	0	0	0	0	0	0	0
2014	2129	0.279512	1	0.0490626	0.246479	0	0	-2.57552	1.08872	0.526772	121.211	-0.0703596	-0.00946195	-0.0596672	0	0	0	0	0	0	0	0	0
2015	2129	0.0565853	1	0.122656	0.0550423	0	0	-2.37388	1.43153	0.510931	103.312	0.0974503	0.400604	-0.159301	0	0	0	0	0	0	0	0	0
2016	2129	0.346532	1	0.189607	0.297533	0	0	-2.54991	1.22079	0.536624	101.508	0.222259	0.100286	0.10074	0	0	0	0	0	0	0	0	0
2017	2129	0.421747	1	0.355818	0.351886	0	0	-2.5379	1.16784	0.580773	92.5027	0.372191	0.268465	0.00823542	0	0	0	0	0	0	0	0	0
2018	2129	0.426322	1	0.39552	0.355099	0	0	-2.80358	1.13268	0.631734	83.1127	0.461414	0.548675	0.371978	0	0	0	0	0	0	0	0	0
2019	2129	0.227633	1	0.0691258	0.205088	0	0	-2.88895	1.06769	0.581654	84.5736	0.226612	-0.132206	0.106884	0	0	0	0	0	0	0	0	0
2020	2129	0.12849	1	0.214809	0.12088	0	0	-2.92195	1.12535	0.521772	75.0738	0.102987	0.141569	0.0150978	0	0	0	0	0	0	0	0	0
2014	2130	0.222682	1	0.0965273	0.201047	0	0	-1.38261	0.489713	0.5491	53.4709	0.145721	0.0455125	0.068163	0	0	0	0	0	0	0	0	0
2015	2130	-0.0047662	1	0.1895	-0.0047776	1	0	-1.39163	0.817672	0.535474	48.4795	0.130079	0.17335	0.143876	-0.0047776	-0.00390651	0.00664863	0	-0.00255828	-0.0047776	-3.03755e-05	-0.231615	-0.231615
2016	2130	0.14921	1	0.139177	0.139075	0	0	-1.37231	1.05666	0.505921	44.5382	0.0798636	0.505702	-0.0785661	0	0	0	0	0	0	0	0	0
2017	2130	0.384426	1	0.222694	0.325286	0	0	-1.63384	0.881754	0.552854	46.3005	0.195615	0.306377	0.131844	0	0	0	0	0	0	0	0	0
2018	2130	0.36646	1	0.327147	0.312223	0	0	-1.66891	0.600677	0.563901	46.1211	0.512031	-0.266536	0.234832	0	0	0	0	0	0	0	0	0
2019	2130	0.128526	1	0.118964	0.120913	0	0	-1.92535	0.481893	0.517188	45.5946	0.0235857	0.444232	0.159141	0	0	0	0	0	0	0	0	0
2020	2130	0.0293344	0	-0.0257289	0.0289123	0	0	-1.93853	0.520472	0.485162	34.0382	-0.037824	-0.0551512	-0.0535616	0	0	0	0	0	0	0	0	0
2014	2146	0.205948	0	0.430157	0.187266	0	0	-2.99353	1.18734	0.795815	134.875	0.530023	0.285774	0.370809	0	0	0	0	0	0	0	0	0
2015	2146	0.0135378	1	0.127352	0.013447	0	0	-2.83725	1.47938	0.78599	121.011	0.139545	0.1071	-0.0301953	0	0	0	0	0	0	0	0	0
2016	2146	0.306849	1	0.207867	0.267619	0	0	-2.9031	1.56014	0.827037	100.18	0.204598	0.226379	0.00282236	0	0	0	0	0	0	0	0	0
2017	2146	0.263928	0	0.426791	0.234224	0	0	-2.87855	1.60016	0.846766	95.6557	0.478028	0.417308	0.219234	0	0	0	0	0	0	0	0	0
2018	2146	0.456377	1	0.39498	0.375952	0	0	-3.13145	1.39641	0.840358	87.1831	0.405643	0.445364	0.282589	0	0	0	0	0	0	0	0	0
2019	2146	0.258025	1	0.209413	0.229543	0	0	-3.38372	1.27823	0.824535	80.9039	0.18061	0.155806	0.20334	0	0	0	0	0	0	0	0	0
2020	2146	0.00845305	1	-0.00615017	0.00841752	0	0	-3.36249	1.39522	0.820653	69.571	0.0594007	0.00823206	0.0297447	0	0	0	0	0	0	0	0	0
2014	2152	0.252798	0	0.444534	0.225379	0	0	-1.21575	0.745753	0.348761	70.0471	0.414436	0.567224	0.0972122	0	0	0	0	0	0	0	0	0
2015	2152	0.260487	0	0.323062	0.231498	0	0	-1.14499	0.661737	0.381416	58.8959	0.381341	0.0734978	0.0790509	0	0	0	0	0	0	0	0	0
2016	2152	0.113445	0	0.199255	0.107458	0	0	-0.730326	0.990124	0.255045	55.0437	0.32539	-0.162509	-0.196762	0	0	0	0	0	0	0	0	0
2017	2152	-0.0090588	0	0.296698	-0.00910008	1	0	-0.590921	1.06305	0.252693	56.4044	0.246622	0.209157	0.11631	-0.00910008	-0.00967379	0.00537743	0	-0.00229952	0	-8.28855e-05	-0.513284	0
2018	2152	0.245326	0	0.167171	0.219397	0	0	-0.743445	0.900989	0.292452	56.4648	0.188533	0.146698	0.121656	0	0	0	0	0	0	0	0	0
2019	2152	0.190014	0	0.0910058	0.173965	0	0	-0.915024	0.781113	0.301373	52.2222	0.062709	0.0269163	0.0603231	0	0	0	0	0	0	0	0	0
2020	2152	-0.0131614	0	-0.0228095	-0.0132488	1	0	-0.885761	0.896299	0.303278	41.5601	-0.0151793	0.0152303	-0.0311937	-0.0132488	-0.0118749	0.0117353	0	-0.00401806	0	-3.22727e-05	-0.550621	0
2014	2153	0.997167	0	0.306457	0.69173	0	0	-2.54121	0.123607	0.226189	119.634	0.224159	0.262634	0.043811	0	0	0	0	0	0	0	0	0
2015	2153	-0.0912177	0	0.155923	-0.0956497	1	0	-2.4007	0.976864	0.115754	113.173	0.0863107	0.205987	0.0414296	-0.0956497	-0.0934367	0.229626	0	-0.0110718	0	-0.000723523	-10.8249	0
2016	2153	0.340241	0	0.569379	0.292849	0	0	-2.11189	0.821953	0.153444	103.959	0.771661	0.384645	0.189756	0	0	0	0	0	0	0	0	0
2017	2153	0.112138	0	0.125258	0.106284	0	0	-2.04583	0.829496	0.204314	89.5683	0.182254	0.322589	0.00986507	0	0	0	0	0	0	0	0	0
2018	2153	0.0460399	0	0.322551	0.0450115	0	0	-1.94773	1.19455	0.130613	85.5042	0.737606	-0.124964	0.594453	0	0	0	0	0	0	0	0	0
2019	2153	0.182411	0	0.297751	0.167555	0	0	-1.88263	1.09123	0.145365	73.5526	0.212228	0.448062	-0.0204713	0	0	0	0	0	0	0	0	0
2020	2153	-0.094257	0	-0.122857	-0.0989997	1	0	-1.83573	1.16102	0.13502	62.8306	-0.0553211	-0.0732752	-0.00320582	-0.0989997	-0.114941	0.181737	0	-0.0133669	0	-0.000193047	-6.22021	0
2014	2154	0.127198	0	0.0644446	0.119735	0	0	-1.20598	0.648162	0.373062	68.5983	0.183764	-0.253798	-0.0394161	0	0	0	0	0	0	0	0	0
2015	2154	-0.0145277	0	-0.0264705	-0.0146342	1	0	-1.19237	0.704386	0.383003	66.2986	-0.0324764	0.0207994	-0.0314479	-0.0146342	-0.0103082	0.0174494	0	-0.00560496	0	-8.96756e-05	-0.97023	0
2016	2154	-0.104075	0	0.0342135	-0.109899	1	1	-1.08174	0.728665	0.423662	62.2295	0.053682	-0.0716321	0.0529472	-0.109899	-0.0800795	0.118882	-0.109899	-0.0465601	0	-0.000989657	-6.83896	0
2017	2154	0.29525	0	0.195275	0.258704	0	0	-1.24191	0.492399	0.406285	61.7732	0.201	0.204361	0.10245	0	0	0	0	0	0	0	0	0
2018	2154	0.195451	0	0.177292	0.178524	0	0	-1.35425	0.299641	0.334682	54.6	0.211876	0.048661	0.145691	0	0	0	0	0	0	0	0	0
2019	2154	0.0524199	1	0.0435429	0.0510922	0	0	-1.44915	0.299973	0.345359	50.2913	0.0359004	0.119936	0.0797068	0	0	0	0	0	0	0	0	0
2020	2154	0.157404	1	-0.0887489	0.146179	0	0	-1.65264	0.249015	0.316201	46.7924	-0.10432	-0.0893503	-0.0469927	0	0	0	0	0	0	0	0	0
2015	2155	0.019681	0	0.101497	0.0194899	0	0	-1.88837	-0.00829982	0.404013	77.2712	0.0679391	0.0989367	-0.222028	0	0	0	0	0	0	0	0	0
2016	2155	0.170691	1	-0.0452357	0.157594	0	0	-2.45388	-0.0439547	0.327508	66.694	-0.096646	0.123811	0.311333	0	0	0	0	0	0	0	0	0
2017	2155	0.522717	0	0.0720663	0.420496	0	0	-2.80353	-0.405105	0.326739	67.9016	0.0998885	0.0198391	0.0290214	0	0	0	0	0	0	0	0	0
2018	2155	0.20678	0	-0.0169771	0.187956	0	0	-2.95169	-0.5929	0.284926	62.0901	-0.0228633	0.00269218	-0.0626618	0	0	0	0	0	0	0	0	0
2019	2155	0.109808	0	0.083591	0.104187	0	0	-3.25003	-0.709914	0.2597	60.7988	0.137368	-0.00949386	0.331557	0	0	0	0	0	0	0	0	0
2020	2155	0.085575	0	0.0431067	0.0821098	0	0	-3.33625	-0.771313	0.250281	48.5984	-0.00856603	0.129211	-0.00445388	0	0	0	0	0	0	0	0	0
2019	2156	0.144501	0	0.0846525	0.134969	0	0	-1.90895	0.670139	0.597569	64.6006	0.113756	-0.003625	0.055968	0	0	0	0	0	0	0	0	0
2020	2156	0.30268	0	0.288606	0.264424	0	0	-2.0696	0.678807	0.528281	53.9153	0.311237	0.128305	0.207453	0	0	0	0	0	0	0	0	0
2017	2157	0.0895753	0	0.262906	0.085788	0	0	-2.49568	-0.215665	0.596666	68.2322	0.257065	0.277361	0.210881	0	0	0	0	0	0	0	0	0
2018	2157	0.0726688	0	0.0433012	0.0701497	0	0	-2.59751	-0.0362555	0.680223	58.2479	0.139318	-0.240246	0.171002	0	0	0	0	0	0	0	0	0
2019	2157	0.10875	0	0.216921	0.103233	0	0	-2.33007	0.22917	0.67649	62.0751	0.169488	0.370404	-0.201204	0	0	0	0	0	0	0	0	0
2020	2157	1.00533	0	0.623718	0.69581	0	0	-2.24038	0.186719	0.585584	53.6066	0.411351	1.06868	-0.374179	0	0	0	0	0	0	0	0	0
2014	2167	0.460511	0	0.0378767	0.378787	0	0	-2.20722	1.25303	0.536617	61.3047	0.0762005	-0.0832187	0.0783534	0	0	0	0	0	0	0	0	0
2015	2167	-0.331165	0	0.128522	-0.402218	1	0	-1.82237	1.56812	0.629436	54.3233	0.0031914	0.230268	0.0205831	-0.402218	-0.630726	0.73299	0	-0.253171	0	-0.00255727	-21.8498	0
2016	2167	0.463988	0	-0.299257	0.381164	0	0	-2.1894	1.18423	0.616608	50.235	-0.456038	-0.0362282	-0.470192	0	0	0	0	0	0	0	0	0
2017	2167	0.030057	0	0.066066	0.0296141	0	0	-2.24749	1.25052	0.664229	51.2022	0.154622	-0.0399893	0.183132	0	0	0	0	0	0	0	0	0
2018	2167	-0.409082	0	-0.137713	-0.526078	1	0	-1.74616	1.57819	0.588013	50.9577	-0.188721	-0.105944	-0.163945	-0.526078	-0.830248	0.918616	0	-0.30934	0	-0.00371205	-26.8077	0
2019	2167	-0.0629767	0	0.0778583	-0.0650471	1	1	-1.72417	1.54892	0.641057	45.5015	0.0911811	-0.00197109	0.134286	-0.0650471	-0.100753	0.112152	-0.0650471	-0.0416989	0	-0.000569867	-2.95974	0
2020	2167	0.62801	0	0.219905	0.487359	0	0	-1.99722	1.10215	0.545103	35.6557	0.353576	0.0935517	0.13904	0	0	0	0	0	0	0	0	0
2017	2176	0.127524	0	0.103127	0.120024	0	0	-2.24551	1.00163	0.543325	72.5	0.0979853	0.154768	0.0895274	0	0	0	0	0	0	0	0	0
2018	2176	-0.103567	0	0.221481	-0.109332	1	0	-1.91253	1.17217	0.629183	62.0592	0.180115	0.369929	-0.0435894	-0.109332	-0.128155	0.2091	0	-0.0687897	0	-0.00103122	-6.78503	0
2019	2176	-0.139975	0	0.0435476	-0.150794	1	1	-1.9662	0.773049	0.702214	56.5285	0.0271156	0.0935069	0.231635	-0.150794	-0.116571	0.296491	-0.150794	-0.105889	0	-0.0017704	-8.52414	0
2020	2176	-0.289277	0	-0.491035	-0.341473	1	1	-1.91058	0.960517	0.667138	48.3279	-0.594356	-0.205835	-0.308417	-0.341473	-0.327991	0.652411	-0.341473	-0.22781	0	-0.00124537	-16.5027	0
2017	2178	0.0834308	1	0.175983	0.0801327	0	0	-2.51196	0.627224	0.422307	68.112	0.154412	0.219456	0.0690013	0	0	0	0	0	0	0	0	0
2018	2178	-0.04617	1	0.231603	-0.0472699	1	0	-2.55793	0.568504	0.486363	62.9324	0.0416756	0.533466	0.135019	-0.0472699	-0.0268731	0.120913	0	-0.0229903	-0.0472699	-0.000294145	-2.9748	-2.9748
2019	2178	-0.190957	1	-0.121555	-0.211903	1	1	-2.25383	0.796765	0.489299	58.985	0.0212678	-0.146527	-0.0710386	-0.211903	-0.168837	0.477593	-0.211903	-0.103684	-0.211903	-0.00311155	-12.4991	-12.4991
2020	2178	-0.28183	1	-0.0143407	-0.331049	1	1	-1.86246	0.960899	0.575822	50.3661	0.112101	-0.093117	0.0517203	-0.331049	-0.318105	0.616564	-0.331049	-0.190625	-0.331049	-0.000444676	-16.6736	-16.6736
2014	2180	2.05468	0	0.388682	1.25406	0	0	-2.40696	0.337057	0.13021	56.0415	-0.865316	1.96796	-0.741475	0	0	0	0	0	0	0	0	0
2015	2180	2.05468	0	2.21658	1.45232	0	0	-1.33596	0.420232	0.375347	51.9178	3.19388	1.36039	0.668433	0	0	0	0	0	0	0	0	0
2016	2180	1.83329	0	1.57816	1.04144	0	0	-1.088	2.20539	0.90769	46.3962	1.49181	1.80407	0.202278	0	0	0	0	0	0	0	0	0
2017	2180	2.05468	0	0.955748	1.30103	0	0	-2.46055	0.510477	0.79867	48.2027	0.889564	1.13184	0.961091	0	0	0	0	0	0	0	0	0
2018	2180	0.0282562	0	-0.143581	0.0278644	0	0	-2.56302	0.498972	0.762841	48.8958	0.270123	-1.01879	0.344734	0	0	0	0	0	0	0	0	0
2019	2180	0.062453	0	-0.0982258	0.0605803	0	0	-2.53358	0.484538	0.746428	44.7477	-0.143269	-0.133084	-0.233304	0	0	0	0	0	0	0	0	0
2020	2180	-0.159284	0	-0.0440803	-0.173502	1	0	-2.38693	0.668753	0.681549	33.5738	-0.0669675	0.366953	-0.0401093	-0.173502	-0.11603	0.414136	0	-0.11825	0	-0.000422632	-5.8251	0
2019	2185	0.137858	0	0.57699	0.129148	0	0	-1.385	0.6831	0.3818	55.97	0.620459	0.251996	0.188264	0	0	0	0	0	0	0	0	0
2020	2185	0.0343795	0	0.0950619	0.0338017	0	0	-1.31895	0.834481	0.397914	51.0437	0.0911396	0.105732	-0.00871372	0	0	0	0	0	0	0	0	0
2015	2189	0.131082	1	0.0903192	0.123175	0	0	-1.51078	0.0610766	0.320136	107.348	0.0707147	0.388598	0.0802949	0	0	0	0	0	0	0	0	0
2016	2189	0.0297469	1	0.0170048	0.029313	0	0	-1.50342	0.0475484	0.317918	96.4426	0.0392218	-0.185047	0.00253062	0	0	0	0	0	0	0	0	0
2017	2189	0.10743	1	0.102361	0.102042	0	0	-1.63312	0.00559108	0.33751	94.5656	0.116421	-0.0994746	0.144092	0	0	0	0	0	0	0	0	0
2018	2189	1.83011	1	0.681129	1.04031	0	0	-2.18496	0.00591129	0.635964	96.2338	0.500305	1.51605	0.0116076	0	0	0	0	0	0	0	0	0
2019	2189	-0.0120558	1	-0.0637979	-0.0121291	1	0	-2.06867	0.215993	0.561398	95.988	0.053141	-0.291513	-0.0510484	-0.0121291	-0.00261979	0.025091	0	-0.00680923	-0.0121291	-0.000135079	-1.16424	-1.16424
2020	2189	0.305837	1	0.0865421	0.266844	0	0	-2.30438	0.0419846	0.562933	78.0055	0.120403	0.0457695	0.0892556	0	0	0	0	0	0	0	0	0
2017	2191	0.0606199	0	-0.0143424	0.0588535	0	0	-1.97108	1.01459	0.176405	46.3005	0.00298954	-0.0910753	0.0294525	0	0	0	0	0	0	0	0	0
2018	2191	0.145558	1	0.149758	0.135892	0	0	-2.03617	0.88847	0.17452	46.1211	0.139241	0.0935028	0.0684299	0	0	0	0	0	0	0	0	0
2019	2191	0.182185	1	0.192161	0.167364	0	0	-2.07481	0.776714	0.166151	45.5946	0.224563	0.0243139	0.0958126	0	0	0	0	0	0	0	0	0
2020	2191	0.0508259	1	0.0507789	0.0495764	0	0	-2.11683	0.764936	0.151446	34.0382	0.0998874	-0.00662477	0.0923282	0	0	0	0	0	0	0	0	0
2017	2195	0.837496	0	-0.760291	0.608404	0	0	-3.63185	1.05297	0.151053	68.112	-0.787733	-1.01677	0.218481	0	0	0	0	0	0	0	0	0
2018	2195	0.179281	0	0.587989	0.164905	0	0	-3.72942	1.13793	0.207679	62.9324	0.543055	0.677221	0.47564	0	0	0	0	0	0	0	0	0
2019	2195	-0.353255	0	0.099214	-0.435804	1	0	-3.38969	1.53989	0.105317	58.985	-0.0552568	0.639755	0.0409378	-0.435804	-0.67109	1.47724	0	-0.0458977	0	-0.00639927	-25.7059	0
2020	2195	-0.497783	0	-0.329294	-0.688722	1	1	-2.97139	2.08977	0.0777377	50.3661	-0.342546	-0.287573	-0.0717525	-0.688722	-1.43927	2.04646	-0.688722	-0.0530389	0	-0.000925114	-34.6883	0
2014	2204	-0.0671319	0	0.167862	-0.0694914	1	1	-2.58802	0.818229	0.651218	78.4404	0.290084	0.0204094	0.336626	-0.0694914	-0.0568599	0.179845	-0.0694914	-0.0452541	0	-0.000342868	-5.45094	0
2015	2204	-0.132517	0	0.0728267	-0.142159	1	1	-2.47337	0.873991	0.618717	78.9123	0.0674132	0.0422104	0.0949199	-0.142159	-0.124246	0.351611	-0.142159	-0.0879563	0	-2.05172e-05	-11.2181	0
2016	2204	-0.0999716	0	0.0469851	-0.105329	1	1	-2.38799	0.93564	0.600624	68.888	0.100115	-0.0288816	0.120067	-0.105329	-0.09855	0.251524	-0.105329	-0.0632631	0	0.00266864	-7.2559	0
2017	2204	0.000264566	0	-0.0290414	0.000264531	0	0	-2.43611	0.863836	0.569883	65.0027	-0.063873	0.0217893	-0.0160053	0	0	0	0	0	0	0	0	0
2018	2204	0.0213297	0	0.0498662	0.0211054	0	0	-2.4647	0.857895	0.577517	59.3606	0.160682	-0.049132	0.168171	0	0	0	0	0	0	0	0	0
2019	2204	0.0972244	0	0.116452	0.0927837	0	0	-2.56575	0.844409	0.6062	63.3964	-0.016977	0.221224	-0.00870954	0	0	0	0	0	0	0	0	0
2020	2204	0.131964	0	0.0746998	0.123954	0	0	-2.7116	0.730181	0.614435	50.0082	0.179794	-0.0576383	0.201689	0	0	0	0	0	0	0	0	0
2019	2212	0.125506	0	0.322757	0.118233	0	0	-2.59731	0.449348	0.19866	45.5015	0.370247	0.120523	0.244692	0	0	0	0	0	0	0	0	0
2020	2212	-0.195584	0	0.0880721	-0.217639	1	0	-2.36538	0.68575	0.152774	35.6557	0.136415	0.0655045	0.122124	-0.217639	-0.149246	0.514798	0	-0.0332496	0	-0.000530145	-7.76007	0
2014	2215	0.269215	0	0.0412111	0.238399	0	0	-1.96605	0.137035	0.379692	53.4709	0.0732278	-0.0822541	0.108912	0	0	0	0	0	0	0	0	0
2015	2215	0.00318719	0	0.112281	0.00318212	0	0	-1.87169	0.331094	0.425231	48.4795	0.0474103	0.344941	-0.0501678	0	0	0	0	0	0	0	0	0
2016	2215	-0.111695	0	0.0427275	-0.118441	1	0	-1.82803	0.472467	0.446729	44.5382	0.0900854	-0.120034	0.164895	-0.118441	-0.0559593	0.216513	0	-0.0529109	0	-0.00109808	-5.27514	0
2017	2215	0.437433	0	0.0150474	0.362859	0	0	-2.17143	0.476169	0.505574	46.3005	0.0241427	-0.0204921	0.00467582	0	0	0	0	0	0	0	0	0
2018	2215	0.419577	0	0.116985	0.350359	0	0	-2.61797	0.321193	0.50611	46.1211	0.0830299	0.242209	0.179242	0	0	0	0	0	0	0	0	0
2019	2215	0.0132196	0	-0.0467768	0.013133	0	0	-2.55979	0.371517	0.510673	45.5946	-0.0423323	-0.0494112	-0.113673	0	0	0	0	0	0	0	0	0
2020	2215	0.0179949	0	0.0417462	0.0178349	0	0	-2.58562	0.36837	0.503637	34.0382	0.0658192	0.0835629	0.0738205	0	0	0	0	0	0	0	0	0
2017	2217	0.275737	0	0.236204	0.243524	0	0	-1.6412	0.340675	0.526715	102.598	0.224193	0.177043	0.041926	0	0	0	0	0	0	0	0	0
2018	2217	0.118685	0	0.369427	0.112154	0	0	-1.79963	0.484239	0.593274	95.9437	0.342288	0.334531	0.388567	0	0	0	0	0	0	0	0	0
2019	2217	0.10208	0	-0.162657	0.0971989	0	0	-2.02376	0.609704	0.604935	98.1712	-0.160274	-0.234518	-0.0333444	0	0	0	0	0	0	0	0	0
2020	2217	-0.0792839	0	0.000497877	-0.0826035	1	0	-2.1099	0.571365	0.65619	83.7869	-0.00604489	0.214269	0.162705	-0.0826035	-0.0471968	0.174285	0	-0.0542036	0	-0.000210893	-6.92109	0
2014	2218	-0.487149	0	0.06868	-0.667769	1	0	-1.1759	1.76725	0.560839	53.4709	0.0946812	0.134511	0.0700183	-0.667769	-1.18011	0.785228	0	-0.374511	0	-0.00491888	-35.7062	0
2015	2218	0.333822	0	0.28907	0.288048	0	0	-1.06603	1.76403	0.38627	48.4795	0.311124	-0.0478651	-0.0869861	0	0	0	0	0	0	0	0	0
2016	2218	0.568097	0	-0.0874648	0.449863	0	0	-1.91203	1.43703	0.437158	44.5382	-0.00164858	0.285709	0.39468	0	0	0	0	0	0	0	0	0
2017	2218	0.327011	0	-0.000672988	0.282929	0	0	-2.22933	1.3339	0.507217	46.3005	-0.0475383	-0.0687256	-0.0131457	0	0	0	0	0	0	0	0	0
2018	2218	-0.260167	0	-0.0179658	-0.301331	1	0	-2.19264	1.73174	0.544704	46.1211	-0.214896	0.189067	0.0499267	-0.301331	-0.521827	0.660709	0	-0.164136	0	-0.00212622	-13.8977	0
2019	2218	-0.0596503	0	-0.265927	-0.0615034	1	1	-2.34413	1.78377	0.527921	45.5946	-0.306558	0.0286955	-0.0933652	-0.0615034	-0.109708	0.144172	-0.0615034	-0.032469	0	-0.000538822	-2.80422	0
2020	2218	0.290961	0	0.082823	0.255387	0	0	-2.40671	1.56634	0.525182	34.0382	0.102418	-0.0277292	-0.0905728	0	0	0	0	0	0	0	0	0
2014	2222	0.134631	0	0.0197682	0.126307	0	0	-0.798546	1.18177	0.0971185	58.8006	0.0863466	0.13575	0.0972996	0	0	0	0	0	0	0	0	0
2015	2222	0.04234	0	0.0935403	0.0414681	0	0	-0.849965	1.19292	0.0954756	51.7167	0.0890394	0.153457	0.0990007	0	0	0	0	0	0	0	0	0
2016	2222	0.463559	0	0.207925	0.380871	0	0	-1.17572	0.904998	0.100316	49.3115	0.123678	0.455006	0.0684986	0	0	0	0	0	0	0	0	0
2017	2222	0.472319	0	0.290093	0.386839	0	0	-1.47117	0.674662	0.114426	51.7787	0.243702	0.390918	0.152227	0	0	0	0	0	0	0	0	0
2018	2222	0.0828675	0	0.172853	0.0796126	0	0	-1.46971	0.705197	0.0990354	50.1127	0.211276	0.0881091	0.130126	0	0	0	0	0	0	0	0	0
2019	2222	0.019997	0	0.113282	0.0197997	0	0	-1.38141	0.769073	0.0777377	44.9369	0.158606	-0.02745	0.0504154	0	0	0	0	0	0	0	0	0
2020	2222	0.090413	0	0.122465	0.0865565	0	0	-1.41687	0.781028	0.0777377	39.276	0.107486	0.164874	0.0563515	0	0	0	0	0	0	0	0	0
2014	2224	0.0265856	0	-0.00992233	0.0262384	0	0	-2.08861	0.364152	0.0831287	89.7354	-0.0754342	0.148446	-0.0338126	0	0	0	0	0	0	0	0	0
2015	2224	-0.0397468	0	-0.0355976	-0.0405583	1	0	-1.99219	0.529051	0.078856	79.5096	0.0196907	-0.187339	-0.036217	-0.0405583	-0.0214574	0.0807998	0	-0.00319826	0	-0.000248533	-3.22477	0
2016	2224	-0.102543	0	-0.0101311	-0.10819	1	1	-1.92745	0.751596	0.0859264	76.5137	-0.061979	0.164004	-0.0184939	-0.10819	-0.0813155	0.208532	-0.10819	-0.00929641	0	-0.000974271	-8.27804	0
2017	2224	0.0794349	0	0.0445759	0.0764377	0	0	-1.96993	0.783966	0.124712	82.5246	0.0509403	-0.0678576	0.0169565	0	0	0	0	0	0	0	0	0
2018	2224	0.0189353	0	0.114735	0.0187583	0	0	-2.03756	1.05614	0.258106	80.7944	0.102795	0.193976	0.151704	0	0	0	0	0	0	0	0	0
2019	2224	0.0294078	0	-0.0484677	0.0289837	0	0	-2.08423	1.08588	0.175111	69.8649	-0.0165622	-0.0815266	0.00113742	0	0	0	0	0	0	0	0	0
2020	2224	-0.0482704	0	-0.173206	-0.0494743	1	0	-2.31651	1.17818	0.167844	47.4645	-0.104793	-0.320873	0.177236	-0.0494743	-0.0582899	0.114608	0	-0.00830397	0	-0.000159147	-2.34827	0
2014	2229	0.28493	0	0.0589152	0.250705	0	0	-1.51293	0.458454	0.335002	58.8006	0.0142036	0.124544	-0.0538129	0	0	0	0	0	0	0	0	0
2015	2229	-0.234851	0	0.147527	-0.267685	1	0	-1.28329	1.12916	0.48782	51.7167	0.25172	-0.0781128	0.289785	-0.267685	-0.302259	0.343517	0	-0.130582	0	-0.00202627	-13.8438	0
2016	2229	0.280999	0	0.107226	0.24764	0	0	-1.53476	1.05621	0.247145	49.3115	0.135952	0.027563	0.139785	0	0	0	0	0	0	0	0	0
2017	2229	-0.178826	0	-0.102268	-0.197021	1	0	-1.46192	1.11049	0.164824	51.7787	-0.0666644	-0.206437	0.0575849	-0.197021	-0.218789	0.288028	0	-0.0324737	0	-0.00210072	-10.2015	0
2018	2229	0.0152729	0	-0.0844538	0.0151574	0	0	-1.60327	1.07484	0.178888	50.1127	-0.123981	0.0762736	0.00230108	0	0	0	0	0	0	0	0	0
2019	2229	-0.11206	0	-0.0882285	-0.118851	1	0	-1.65109	1.22055	0.154984	44.9369	-0.034647	-0.0616343	0.132151	-0.118851	-0.145064	0.196234	0	-0.01842	0	-0.00188481	-5.34081	0
2020	2229	-0.24378	0	-0.101673	-0.279423	1	1	-1.49174	1.50696	0.169687	39.276	-0.153307	-0.166542	-0.0331276	-0.279423	-0.42108	0.416828	-0.279423	-0.0474144	0	-0.000914158	-10.9746	0
2014	2230	0.415968	0	0.638733	0.347814	0	0	-1.92215	1.06893	0.245358	109.199	0.605036	0.242917	0.472605	0	0	0	0	0	0	0	0	0
2015	2230	0.408734	0	0.13087	0.342691	0	0	-2.1266	1.21047	0.222538	91.8904	0.182467	0.316142	0.0441795	0	0	0	0	0	0	0	0	0
2016	2230	0.327766	0	0.708338	0.283498	0	0	-1.72098	1.14304	0.306817	83.8689	0.452691	0.779962	-0.236591	0	0	0	0	0	0	0	0	0
2017	2230	0.639731	0	0.454905	0.494532	0	0	-1.83863	0.896152	0.403875	85.224	0.307411	0.679553	-0.0695317	0	0	0	0	0	0	0	0	0
2018	2230	0.454119	0	0.454014	0.3744	0	0	-1.97646	0.658981	0.463374	77.3634	0.498181	0.459886	0.261591	0	0	0	0	0	0	0	0	0
2019	2230	0.273008	1	0.284363	0.241383	0	0	-2.26669	0.690338	0.416202	75.0661	0.194162	0.139147	0.243016	0	0	0	0	0	0	0	0	0
2020	2230	0.292297	1	0.0494684	0.256421	0	0	-2.47099	0.645454	0.477703	59.5765	0.199318	0.180194	0.147187	0	0	0	0	0	0	0	0	0
2014	2233	0.167867	1	0.294083	0.155179	0	0	-2.60702	0.193494	0.213263	60.5097	0.240812	0.30924	0.249297	0	0	0	0	0	0	0	0	0
2015	2233	-0.139777	1	-0.106171	-0.150563	1	0	-2.47209	0.453725	0.274122	51.6822	-0.0138615	-0.21315	0.0017806	-0.150563	-0.0683144	0.372206	0	-0.0412727	-0.150563	-0.000957267	-7.78144	-7.78144
2016	2233	-0.053363	1	0.0841815	-0.0548396	1	1	-2.48303	0.618135	0.304332	45.612	0.0318872	0.1186	0.0976836	-0.0548396	-0.0338983	0.136168	-0.0548396	-0.0166894	-0.0548396	-0.000508427	-2.50135	-2.50135
2017	2233	0.257612	1	0.201668	0.229215	0	0	-2.71257	0.763372	0.163825	48.5301	0.112247	0.421245	0.112577	0	0	0	0	0	0	0	0	0
2018	2233	0.452722	1	0.239592	0.373439	0	0	-3.04906	0.501036	0.179125	47.8169	0.2823	0.171171	0.245343	0	0	0	0	0	0	0	0	0
2019	2233	0.0392679	1	0.196847	0.0385166	0	0	-3.24136	0.533852	0.166774	43.9009	0.101175	0.331102	0.255007	0	0	0	0	0	0	0	0	0
2020	2233	0.0226335	1	-0.0504972	0.0223812	0	0	-3.2682	0.581978	0.170886	35.5847	-0.195536	0.0955287	-0.191071	0	0	0	0	0	0	0	0	0
2014	2236	0.355223	1	0.355955	0.303966	0	0	-2.47431	0.0859544	0.347802	87.6454	0.352478	0.404436	0.0599248	0	0	0	0	0	0	0	0	0
2015	2236	0.374522	1	0.301936	0.318106	0	0	-2.70873	0.13231	0.429182	79.4548	0.339303	-0.00749925	0.255604	0	0	0	0	0	0	0	0	0
2016	2236	0.322615	1	0.369239	0.279611	0	0	-2.73313	0.142234	0.451675	71.9754	0.365284	0.37931	0.110038	0	0	0	0	0	0	0	0	0
2017	2236	0.413784	1	0.346585	0.34627	0	0	-2.77138	0.124059	0.503446	68.9044	0.348216	0.318307	0.0401713	0	0	0	0	0	0	0	0	0
2018	2236	0.255843	1	0.278681	0.227807	0	0	-2.85595	0.107465	0.510324	64.3606	0.297939	0.155192	0.154691	0	0	0	0	0	0	0	0	0
2019	2236	0.104951	1	0.131134	0.0998012	0	0	-2.95209	0.122752	0.459619	62.8619	0.10658	0.306093	0.102912	0	0	0	0	0	0	0	0	0
2020	2236	0.0121049	1	0.147589	0.0120323	0	0	-2.73057	0.324053	0.447913	50.4809	0.150342	0.121413	-0.0832184	0	0	0	0	0	0	0	0	0
2014	2237	0.29911	0	0.0122282	0.261679	0	0	-3.6567	-0.315852	0.680283	79.8892	0.0334814	-0.0543363	-0.0543774	0	0	0	0	0	0	0	0	0
2015	2237	-0.0806586	1	0.108919	-0.0840977	1	0	-3.27628	-0.182171	0.688583	74.1151	0.0645733	0.26525	-0.231822	-0.0840977	0.0153202	0.275527	0	-0.0579083	-0.0840977	-0.000444653	-6.23291	-6.23291
2016	2237	0.15932	1	-0.0463444	0.147833	0	0	-3.40685	-0.210487	0.711783	68.8552	-0.0637197	0.00904009	-0.0809823	0	0	0	0	0	0	0	0	0
2017	2237	0.190637	1	0.045301	0.174488	0	0	-3.593	-0.412036	0.673904	68.5984	0.063407	-0.0172896	0.0750684	0	0	0	0	0	0	0	0	0
2018	2237	0.0859267	1	0.166824	0.0824337	0	0	-3.64789	-0.351348	0.707569	65.2761	0.0677767	0.433665	0.0402318	0	0	0	0	0	0	0	0	0
2019	2237	0.345981	1	0.0652812	0.297123	0	0	-3.95814	-0.569819	0.711911	73.3964	0.0952074	0.0117872	0.108334	0	0	0	0	0	0	0	0	0
2020	2237	0.263422	1	-0.0035949	0.233824	0	0	-4.23259	-0.700861	0.581756	57.0683	-0.285243	0.501	-0.244604	0	0	0	0	0	0	0	0	0
2015	2241	0.0753635	0	0.389165	0.0726587	0	0	-1.46061	0.343223	0.506598	111.06	0.380015	0.414568	0.231031	0	0	0	0	0	0	0	0	0
2016	2241	0.412403	0	0.288455	0.345292	0	0	-1.59012	0.172192	0.526519	100.956	0.336007	0.301876	0.120223	0	0	0	0	0	0	0	0	0
2017	2241	0.323983	0	0.267491	0.280645	0	0	-1.69582	0.0396872	0.438572	98.8388	0.220481	0.373356	0.0455268	0	0	0	0	0	0	0	0	0
2018	2241	-0.0699441	0	0.137534	-0.0725106	1	0	-1.5855	0.224968	0.489291	91.9831	0.14863	-0.0333318	0.110823	-0.0725106	-0.0163126	0.114965	0	-0.0354787	0	-0.000331831	-6.66975	0
2019	2241	0.479871	0	0.0713389	0.391955	0	0	-1.77431	-0.0139671	0.534649	95.3453	0.142971	0.132563	-0.0601799	0	0	0	0	0	0	0	0	0
2020	2241	0.642855	0	0.447107	0.496435	0	0	-1.88871	-0.161776	0.598238	77.959	0.364055	0.528076	-0.0179879	0	0	0	0	0	0	0	0	0
2017	2242	-0.00919775	0	0.0885292	-0.00924031	1	0	-3.38024	-0.303424	0.33052	105.295	0.0935931	0.0503778	0.160258	-0.00924031	0.00280373	0.0312345	0	-0.00305411	0	-5.41278e-05	-0.972959	0
2018	2242	0.127103	0	0.0695518	0.119651	0	0	-3.42269	-0.204178	0.424953	97.507	0.0599814	0.0963523	-0.01725	0	0	0	0	0	0	0	0	0
2019	2242	0.144788	0	0.171605	0.135219	0	0	-3.45631	-0.224929	0.497712	95.7357	0.150647	0.23044	0.0490099	0	0	0	0	0	0	0	0	0
2020	2242	0.200216	0	0.0311377	0.182502	0	0	-3.6747	-0.205938	0.531191	80.1967	0.0177477	0.0489315	0.0536508	0	0	0	0	0	0	0	0	0
2014	2244	0.132601	0	0.287858	0.124517	0	0	-3.80285	1.17945	0.75918	87.6454	0.484642	0.110226	0.508757	0	0	0	0	0	0	0	0	0
2015	2244	0.0730519	0	0.188194	0.0705068	0	0	-3.58691	1.20805	0.741054	79.4548	0.416659	-0.126098	0.130122	0	0	0	0	0	0	0	0	0
2016	2244	0.541681	0	0.202365	0.432873	0	0	-3.88101	0.934915	0.682451	71.9754	0.312262	-0.0377029	0.173447	0	0	0	0	0	0	0	0	0
2017	2244	-0.291922	0	-0.437167	-0.345201	1	0	-4.99363	1.47565	0.728431	68.9044	-0.461143	-0.331457	0.997497	-0.345201	-0.509395	1.72381	0	-0.251455	0	-0.00290343	-23.7859	0
2018	2244	0.533028	0	0.175974	0.427245	0	0	-5.13105	1.42223	0.779396	64.3606	0.149766	0.150785	-0.140325	0	0	0	0	0	0	0	0	0
2019	2244	0.181811	0	0.321117	0.167048	0	0	-5.10093	1.64759	0.827101	62.8619	0.423287	0.0806834	0.225975	0	0	0	0	0	0	0	0	0
2020	2244	0.145957	0	0.0382032	0.136241	0	0	-5.2144	1.79429	0.836963	50.4809	0.0333142	0.0768938	0.0105342	0	0	0	0	0	0	0	0	0
2014	2246	0.0116118	1	0.155106	0.0115449	0	0	-2.25045	-0.20796	0.296964	89.5097	0.242293	0.139404	0.248802	0	0	0	0	0	0	0	0	0
2015	2246	-0.260881	1	0.0024555	-0.302297	1	0	-1.96035	0.0557645	0.246862	83.7863	-0.0143387	-0.00789696	-0.00213768	-0.302297	-0.0168574	0.592607	0	-0.0746256	-0.302297	-0.00151801	-25.3283	-25.3283
2016	2246	0.457542	1	1.13621	0.376751	0	0	-2.34611	0.302019	0.350099	90.2787	0.0257373	0.272778	0.0347485	0	0	0	0	0	0	0	0	0
2017	2246	-0.00458445	1	-0.258713	-0.00459499	1	0	-1.6429	0.466424	0.283309	77.1393	0.740365	0.943051	0.0415172	-0.00459499	-0.00214321	0.00754911	0	-0.0013018	-0.00459499	-5.06155e-05	-0.354454	-0.354454
2018	2246	0.0824496	1	0.0811999	0.0792266	0	0	-1.82426	0.426409	0.273176	60.9014	0.0812694	0.189911	0.183424	0	0	0	0	0	0	0	0	0
2019	2246	0.0412394	1	0.15365	0.0404117	0	0	-1.87787	0.465604	0.302742	61.9429	0.151816	-0.0106892	0.16502	0	0	0	0	0	0	0	0	0
2020	2246	-0.0415531	1	-0.176775	-0.0424411	1	0	-1.87666	0.578608	0.325479	53.8552	-0.0306019	-0.00692021	0.010641	-0.0424411	-0.0245568	0.0796475	0	-0.0138137	-0.0424411	-0.000163836	-2.28567	-2.28567
2014	2249	0.357515	1	0.415154	0.305656	0	0	-1.63562	0.348378	0.393118	58.1607	0.0295913	0.335229	-0.0733845	0	0	0	0	0	0	0	0	0
2015	2249	0.105533	1	0.11135	0.100328	0	0	-3.05361	0.437204	0.49405	49.7397	0.115761	0.187506	1.06378	0	0	0	0	0	0	0	0	0
2016	2249	0.38536	1	0.344125	0.32596	0	0	-1.96091	0.757309	0.387147	47.9481	0.323259	0.418944	-0.741475	0	0	0	0	0	0	0	0	0
2017	2249	0.264515	1	0.0738633	0.234689	0	0	-2.03264	0.684822	0.433955	55.0546	0.051765	-0.0164877	-0.111208	0	0	0	0	0	0	0	0	0
2018	2249	0.00375225	1	0.0277913	0.00374523	0	0	-1.99536	0.522354	0.541033	49.8479	0.10561	-0.158247	0.0645862	0	0	0	0	0	0	0	0	0
2019	2249	-0.0569168	1	0.178774	-0.0586007	1	0	-1.81513	0.52548	0.472666	48.9429	0.208152	0.126999	0.0865062	-0.0586007	-0.0307935	0.106368	0	-0.0276986	-0.0586007	-0.000513392	-2.86809	-2.86809
2020	2249	-0.0453584	1	-0.138105	-0.0464193	1	1	-1.81745	0.578152	0.377534	36.5984	-0.213528	0.0784946	-0.164779	-0.0464193	-0.0268374	0.0843649	-0.0464193	-0.0175249	-0.0464193	-0.000113073	-1.69887	-1.69887
2014	2250	0.184635	1	0.200295	0.169434	0	0	-2.05661	0.373503	0.398435	68.5983	0.249336	0.114562	0.103578	0	0	0	0	0	0	0	0	0
2015	2250	0.00439088	1	0.132002	0.00438127	0	0	-2.10506	0.459454	0.340985	65.6274	0.134505	0.0655781	0.178583	0	0	0	0	0	0	0	0	0
2016	2250	-0.226678	1	0.0799734	-0.25706	1	0	-1.87163	0.660759	0.267792	59.1066	-0.00926759	0.264119	0.0143605	-0.25706	-0.169855	0.48112	0	-0.0688386	-0.25706	-0.00231486	-15.1939	-15.1939
2017	2250	0.325259	1	0.191308	0.281608	0	0	-2.05107	0.74507	0.348399	57.4727	0.0224884	0.359011	-0.0797001	0	0	0	0	0	0	0	0	0
2018	2250	0.00164076	1	0.189724	0.00163942	0	0	-2.04723	0.740166	0.336126	52.8085	0.401048	-0.0404396	0.395572	0	0	0	0	0	0	0	0	0
2019	2250	0.0412376	1	0.0711463	0.04041	0	0	-2.0701	0.80808	0.37875	49.6727	-0.00292039	0.240106	-0.020468	0	0	0	0	0	0	0	0	0
2020	2250	0.116256	1	0.177542	0.10998	0	0	-2.11803	0.777797	0.416992	43.3388	0.109048	0.0705621	0.046988	0	0	0	0	0	0	0	0	0
2014	2251	0.0798123	0	0.112367	0.0767872	0	0	-1.97636	-0.334887	0.615598	97.8587	0.189963	-0.12759	0.0315681	0	0	0	0	0	0	0	0	0
2015	2251	0.258229	0	0.379513	0.229706	0	0	-1.94479	-0.231123	0.592982	81.4	0.321923	0.389705	0.0606289	0	0	0	0	0	0	0	0	0
2016	2251	0.00305694	0	-0.0310758	0.00305228	0	0	-1.8964	-0.0647263	0.559716	75.6229	0.0112236	-0.240141	-0.0402165	0	0	0	0	0	0	0	0	0
2017	2251	0.115129	0	0.160984	0.10897	0	0	-1.8869	-0.0772617	0.595361	77.1311	0.166776	0.162615	0.0483015	0	0	0	0	0	0	0	0	0
2018	2251	0.0664196	0	0.214784	0.0643069	0	0	-1.85724	0.124865	0.628955	71.2648	0.16649	0.320134	0.0725156	0	0	0	0	0	0	0	0	0
2019	2251	0.0687801	0	0.0829601	0.0665179	0	0	-1.97364	0.211781	0.678641	72.7898	0.11957	0.0127199	0.169459	0	0	0	0	0	0	0	0	0
2020	2251	-0.202255	0	-0.0307104	-0.225967	1	0	-1.86659	0.444834	0.690512	58.1311	-0.0417867	-0.00511144	0.0771373	-0.225967	-0.100518	0.421788	0	-0.156033	0	-0.0010574	-13.1357	0
2014	2252	1.65883	0	0.55966	0.977886	0	0	-1.82249	1.96109	0.0805123	77.61	0.571576	0.582327	-0.741475	0	0	0	0	0	0	0	0	0
2015	2252	0.52555	0	0.355561	0.422355	0	0	-2.09775	1.74742	0.0777377	81.2794	0.318401	0.345208	0.171243	0	0	0	0	0	0	0	0	0
2016	2252	0.155429	0	0.135767	0.144472	0	0	-2.13089	1.7379	0.113061	70.7568	0.0457862	0.202877	-0.0655885	0	0	0	0	0	0	0	0	0
2017	2252	-0.171307	0	0.0975645	-0.187905	1	0	-1.92504	2.01472	0.136646	68.112	0.181937	0.0443831	0.16399	-0.187905	-0.378575	0.361725	0	-0.0256764	0	-0.00151914	-12.7986	0
2018	2252	-0.0640711	0	0.167207	-0.0662158	1	1	-1.79745	1.84237	0.0777377	62.9324	0.241121	0.0186391	0.179723	-0.0662158	-0.121994	0.119019	-0.0662158	-0.0028794	0	-0.00041204	-4.16712	0
2019	2252	0.432731	0	0.0237055	0.359582	0	0	-2.22626	1.52287	0.0777377	58.985	0.00462364	0.0643658	0.0738794	0	0	0	0	0	0	0	0	0
2020	2252	0.0683556	0	0.0837975	0.0661206	0	0	-2.22784	2.2226	0.0777377	50.3661	0.0897501	0.0225518	0.0251891	0	0	0	0	0	0	0	0	0
2014	2258	-0.0854148	1	0.0661047	-0.0892847	1	0	-1.85991	0.438342	0.312042	79.0831	0.0113352	0.191086	-0.0320306	-0.0892847	-0.0391372	0.166061	0	-0.0278606	-0.0892847	-0.000679939	-7.06091	-7.06091
2015	2258	0.13032	1	0.194951	0.122501	0	0	-1.94838	0.540555	0.393174	69.9808	0.258415	0.204001	0.224367	0	0	0	0	0	0	0	0	0
2016	2258	0.331234	1	0.198863	0.286106	0	0	-2.06259	0.452431	0.263237	74.3661	0.0967335	0.27126	-0.0752408	0	0	0	0	0	0	0	0	0
2017	2258	0.555538	1	0.382131	0.441822	0	0	-2.20666	0.38122	0.38275	72.8716	0.372106	0.601467	0.0742536	0	0	0	0	0	0	0	0	0
2018	2258	0.305986	1	0.407582	0.266958	0	0	-2.15919	0.489907	0.439243	72.0451	0.471359	0.202548	0.156852	0	0	0	0	0	0	0	0	0
2019	2258	0.0339634	1	-0.0393104	0.0333993	0	0	-2.20123	0.59994	0.468263	60.0871	0.0866206	-0.292112	0.0952656	0	0	0	0	0	0	0	0	0
2020	2258	0.193308	1	0.0795958	0.17673	0	0	-2.30758	0.53256	0.443552	52.8279	0.044993	0.0571453	-0.0254025	0	0	0	0	0	0	0	0	0
2015	2262	0.106026	0	0.0619402	0.100773	0	0	-2.10944	-0.0811524	0.283663	98.4356	-0.0278884	0.813408	0.002061	0	0	0	0	0	0	0	0	0
2016	2262	0.090805	0	0.0711413	0.0869159	0	0	-2.19517	-0.0143163	0.286052	94.7049	0.0563431	0.145514	0.0551516	0	0	0	0	0	0	0	0	0
2017	2262	0.124559	0	0.217854	0.117391	0	0	-2.19134	-0.027516	0.254498	105.658	0.20929	0.265524	0.0880401	0	0	0	0	0	0	0	0	0
2018	2262	0.13687	0	0.160733	0.128279	0	0	-2.22534	0.0436148	0.266657	101.53	0.18312	0.0441525	0.088817	0	0	0	0	0	0	0	0	0
2019	2262	0.0754617	0	0.177441	0.07275	0	0	-2.24075	0.0124994	0.142016	92.5165	0.181919	0.152909	0.124561	0	0	0	0	0	0	0	0	0
2020	2262	-0.189913	0	0.0643388	-0.210614	1	0	-2.02179	0.345487	0.135401	76.4399	0.104591	-0.205948	0.0962418	-0.210614	-0.0727644	0.425816	0	-0.0285173	0	-0.000556995	-16.0993	0
2017	2266	-0.0233637	0	0.117114	-0.023641	1	0	-1.93993	1.95575	0.480939	68.9044	0.161964	0.0390759	0.113809	-0.023641	-0.0462359	0.0458618	0	-0.0113699	0	-0.000198841	-1.62897	0
2018	2266	0.00704112	0	0.0631224	0.00701645	0	0	-2.06045	2.03071	0.471292	64.3606	0.0570364	0.218045	0.170619	0	0	0	0	0	0	0	0	0
2019	2266	-0.0182923	0	-0.0219135	-0.0184617	1	0	-2.05993	1.95422	0.398665	62.8619	-0.143988	0.0321496	-0.126034	-0.0184617	-0.0360781	0.0380298	0	-0.00736004	0	-0.000173781	-1.16054	0
2020	2266	2.05468	0	0.919137	2.04131	0	0	-2.66844	0.807891	0.523764	50.4809	1.16256	0.626733	-0.270798	0	0	0	0	0	0	0	0	0
2014	2267	0.311569	0	0.244958	0.271224	0	0	-3.56772	0.605363	0.528042	113.036	0.264974	0.213268	0.223486	0	0	0	0	0	0	0	0	0
2015	2267	0.275315	0	-0.16916	0.243193	0	0	-3.75272	0.397461	0.494487	94.4493	0.0691694	-0.0250696	0.0109382	0	0	0	0	0	0	0	0	0
2016	2267	0.0587792	0	0.256026	0.0571166	0	0	-3.73717	0.364093	0.472902	111.18	0.120842	0.0773143	0.0481264	0	0	0	0	0	0	0	0	0
2017	2267	0.0621183	0	0.0843078	0.0602653	0	0	-3.77206	0.344771	0.469142	112.022	0.0219049	-0.0330393	-0.00348601	0	0	0	0	0	0	0	0	0
2018	2267	0.178135	0	0.235038	0.163932	0	0	-3.89909	0.26272	0.505924	103.318	0.215015	0.215917	0.178098	0	0	0	0	0	0	0	0	0
2019	2267	0.0655087	0	0.0672397	0.0634523	0	0	-3.93281	0.227656	0.487001	96.1712	0.0610807	0.0279645	0.0313247	0	0	0	0	0	0	0	0	0
2020	2267	-0.144676	0	0.138468	-0.156274	1	0	-3.64633	0.485579	0.519294	82.1311	0.116731	0.255099	-0.0135302	-0.156274	-0.0758836	0.569829	0	-0.0811524	0	-0.00022977	-12.835	0
2018	2268	-0.0964462	0	0.111113	-0.10142	1	0	-2.22922	1.16978	0.283846	73.9127	0.108028	-0.0271603	0.112831	-0.10142	-0.118638	0.226086	0	-0.0287875	0	-0.000910736	-7.49619	0
2019	2268	0.0894675	0	0.0653366	0.0856891	0	0	-2.32312	1.04078	0.227307	66.3814	0.0655408	0.0769703	0.0737594	0	0	0	0	0	0	0	0	0
2020	2268	0.133069	0	0.20606	0.12493	0	0	-2.29203	1.00013	0.271987	61.9508	0.184709	0.161463	0.0286187	0	0	0	0	0	0	0	0	0
2014	2269	-0.160825	1	-0.082804	-0.175336	1	1	-3.73791	0.0538032	0.47951	77.61	-0.0719479	-0.0804565	-0.211392	-0.175336	-0.00943365	0.655391	-0.175336	-0.0840755	-0.175336	-0.00134337	-13.6079	-13.6079
2015	2269	-0.0492365	0	0.110885	-0.05049	1	1	-1.89947	0.0997351	0.553672	81.2794	0.0565085	0.554051	-0.741475	-0.05049	-0.00503562	0.0959043	-0.05049	-0.0279549	0	-0.000318565	-4.1038	0
2016	2269	0.0356499	0	0.0934801	0.0350291	0	0	-1.81271	-0.0522679	0.492186	70.7568	0.0831219	0.0942687	-0.0386757	0	0	0	0	0	0	0	0	0
2017	2269	-0.00718386	0	-0.0496202	-0.00720978	1	0	-1.79318	0.0218924	0.571115	68.112	0.0155345	-0.276353	0.00320365	-0.00720978	-0.00015784	0.0129284	0	-0.00411762	0	-5.82885e-05	-0.491073	0
2018	2269	0.186178	0	0.052148	0.170736	0	0	-2.2653	-0.0629533	0.600816	62.9324	0.158754	-0.610394	0.460178	0	0	0	0	0	0	0	0	0
2019	2269	-0.28839	0	-0.299001	-0.340225	1	0	-2.3352	0.154771	0.680169	58.985	-0.319857	-0.0851754	0.0903254	-0.340225	-0.0526572	0.794493	0	-0.231411	0	-0.00499581	-20.0682	0
2020	2269	-0.300964	0	-0.432925	-0.358053	1	1	-2.04299	0.32743	0.777248	50.3661	-0.479763	-0.0661802	-0.413899	-0.358053	-0.117237	0.7315	-0.358053	-0.278296	0	-0.000480948	-18.0337	0
2014	2271	0.282706	1	0.208665	0.248972	0	0	-2.63172	0.0266682	0.326587	119.634	0.0873892	0.398502	-0.0935448	0	0	0	0	0	0	0	0	0
2015	2271	0.0595428	1	0.354736	0.0578375	0	0	-2.53882	0.137213	0.331297	113.173	0.398604	0.299119	0.247831	0	0	0	0	0	0	0	0	0
2016	2271	0.319805	1	0.329109	0.277484	0	0	-2.55604	0.235214	0.43697	103.959	0.371703	0.270434	0.11138	0	0	0	0	0	0	0	0	0
2017	2271	0.470375	1	0.297327	0.385517	0	0	-2.68842	0.25757	0.482263	89.5683	0.260544	0.328452	0.00737	0	0	0	0	0	0	0	0	0
2018	2271	0.364593	1	0.260529	0.310856	0	0	-2.85501	0.335847	0.588407	85.5042	0.218725	0.330281	0.0744433	0	0	0	0	0	0	0	0	0
2019	2271	0.292519	1	0.185542	0.256593	0	0	-3.11756	0.21085	0.555674	73.5526	0.272958	0.0689406	0.278914	0	0	0	0	0	0	0	0	0
2020	2271	0.196979	1	0.0875506	0.179801	0	0	-3.08684	0.248002	0.467405	62.8306	0.0754029	0.0612555	-0.135141	0	0	0	0	0	0	0	0	0
2017	2273	0.277107	0	0.150149	0.244597	0	0	-1.71155	0.876363	0.311571	57.4727	0.192578	0.065175	0.0490405	0	0	0	0	0	0	0	0	0
2018	2273	0.0838875	0	0.284227	0.0805541	0	0	-1.57387	0.89206	0.294704	52.8085	0.341424	0.135985	0.123145	0	0	0	0	0	0	0	0	0
2019	2273	0.289814	0	0.239804	0.254498	0	0	-1.67891	0.756391	0.246824	49.6727	0.282018	0.11791	0.132533	0	0	0	0	0	0	0	0	0
2020	2273	0.0745334	0	0.0687928	0.0718866	0	0	-1.67099	0.846145	0.208804	43.3388	0.119051	-0.107312	0.0392285	0	0	0	0	0	0	0	0	0
2014	2275	0.00944182	0	0.0528598	0.00939753	0	0	-1.87621	0.640981	0.166354	85.8061	0.0986109	-0.0746759	0.0719787	0	0	0	0	0	0	0	0	0
2015	2275	-0.0644665	0	0.169068	-0.0666383	1	0	-1.6506	0.698988	0.150954	68.8877	0.202895	0.0723156	0.0438561	-0.0666383	-0.0465794	0.109993	0	-0.0100593	0	-0.000476925	-4.59056	0
2016	2275	0.111824	0	-0.0244574	0.106002	0	0	-1.86015	0.632117	0.154802	64.6831	-0.0811708	0.135536	0.0224182	0	0	0	0	0	0	0	0	0
2017	2275	0.0595271	0	0.076788	0.0578227	0	0	-1.8255	0.692383	0.178245	62.2404	0.099727	0.0173832	0.00721737	0	0	0	0	0	0	0	0	0
2018	2275	-0.0193951	0	0.121879	-0.0195856	1	0	-1.88875	0.765198	0.175996	57.1183	0.0828825	0.220631	0.165746	-0.0195856	-0.0149869	0.0369923	0	-0.003447	0	-0.000185921	-1.1187	0
2019	2275	0.0351809	0	0.122639	0.0345762	0	0	-2.01227	0.733404	0.175717	52.03	0.181156	-0.0357322	0.270142	0	0	0	0	0	0	0	0	0
2020	2275	-0.0450731	0	0.0715872	-0.0461205	1	0	-1.81102	0.907587	0.237817	44.6803	0.113819	-0.0228481	-0.0413739	-0.0461205	-0.0418584	0.0835253	0	-0.0109683	0	-0.00019538	-2.06068	0
2017	2280	2.05468	0	1.90331	2.32992	0	0	-3.69971	0.206894	0.448249	68.9044	1.9571	1.73739	0.434835	0	0	0	0	0	0	0	0	0
2018	2280	0.133181	0	0.14539	0.125029	0	0	-3.84526	0.000198593	0.574786	64.3606	0.104261	0.328479	0.124785	0	0	0	0	0	0	0	0	0
2019	2280	-0.108719	0	0.0645477	-0.115095	1	0	-4.0617	-0.338783	0.724893	62.8619	0.0319582	0.147445	0.363626	-0.115095	0.0389923	0.467483	0	-0.0834319	0	-0.0010834	-7.23511	0
2020	2280	0.295736	0	-0.131963	0.259079	0	0	-4.41497	-0.516072	0.732687	50.4809	-0.14184	-0.100694	-0.0476013	0	0	0	0	0	0	0	0	0
2014	2281	0.140834	1	0.0403845	0.131759	0	0	-1.82437	0.387826	0.337179	111.961	0.0258922	0.282193	-0.00542914	0	0	0	0	0	0	0	0	0
2015	2281	0.290551	1	0.142241	0.255069	0	0	-2.09019	0.294538	0.370404	99.6219	0.139513	0.314036	0.150274	0	0	0	0	0	0	0	0	0
2016	2281	0.292752	1	0.126919	0.256774	0	0	-2.31155	0.17116	0.395116	86.5137	0.121747	0.0207392	0.086318	0	0	0	0	0	0	0	0	0
2017	2281	0.121662	1	0.107624	0.114812	0	0	-2.40326	0.125665	0.386007	82.0683	0.100863	0.0172575	0.0777604	0	0	0	0	0	0	0	0	0
2018	2281	0.0825778	1	0.0857245	0.0793451	0	0	-2.40505	0.210124	0.433165	77.2085	0.0714391	0.301313	-0.00613368	0	0	0	0	0	0	0	0	0
2019	2281	0.0829504	1	0.103926	0.0796891	0	0	-2.49038	0.30375	0.373282	73.6246	0.115984	0.120604	0.12162	0	0	0	0	0	0	0	0	0
2020	2281	0.132655	1	0.0962036	0.124564	0	0	-2.58072	0.347074	0.414209	57.4344	0.0669518	0.0932586	0.0327263	0	0	0	0	0	0	0	0	0
2017	2285	0.309673	0	0.097994	0.269778	0	0	-1.05703	0.506988	0.619418	46.3005	0.086981	0.225349	-0.0490117	0	0	0	0	0	0	0	0	0
2018	2285	-0.0825555	0	-0.0633883	-0.0861632	1	0	-0.994413	0.56237	0.590247	46.1211	-0.050702	-0.177715	-0.0271556	-0.0861632	-0.0484556	0.0856818	0	-0.0508576	0	-0.000607975	-3.97394	0
2019	2285	-0.117312	0	-0.112401	-0.124784	1	1	-0.916344	0.562151	0.535193	45.5946	-0.108011	-0.0876179	-0.0612947	-0.124784	-0.0701472	0.114345	-0.124784	-0.0667833	0	-0.00109321	-5.68945	0
2020	2285	0.0109546	0	-0.101032	0.010895	0	0	-1.15233	0.482459	0.516705	34.0382	-0.112852	-0.0130425	0.112248	0	0	0	0	0	0	0	0	0
2014	2292	0.564492	0	0.607471	0.447561	0	0	-1.74956	0.525682	0.358473	61.3047	0.602044	0.762576	0.350864	0	0	0	0	0	0	0	0	0
2015	2292	0.0656457	1	-0.0138294	0.0635809	0	0	-1.77414	0.619211	0.358148	54.3233	-0.0229391	0.0225949	-0.0619503	0	0	0	0	0	0	0	0	0
2016	2292	0.297971	1	0.374922	0.260802	0	0	-1.59399	0.912062	0.415478	50.235	0.361098	0.214454	-0.0799376	0	0	0	0	0	0	0	0	0
2017	2292	0.0838511	1	0.288247	0.0805205	0	0	-1.72452	0.83127	0.412868	51.2022	0.247774	0.478773	0.297796	0	0	0	0	0	0	0	0	0
2018	2292	-0.220366	1	-0.173807	-0.24893	1	0	-1.92998	0.856406	0.401785	50.9577	-0.146085	-0.240394	0.30839	-0.24893	-0.213185	0.48043	0	-0.100016	-0.24893	-0.00175647	-12.6849	-12.6849
2019	2292	-0.0397458	1	-0.166413	-0.0405572	1	1	-1.86663	0.828462	0.344321	45.5015	-0.222879	-0.00437716	-0.24567	-0.0405572	-0.0336001	0.0757055	-0.0405572	-0.0139647	-0.0405572	-0.000355316	-1.84542	-1.84542
2020	2292	-0.131548	1	-0.0732292	-0.141043	1	1	-1.8022	0.842327	0.409856	35.6557	-0.05649	-0.119797	0.020139	-0.141043	-0.118804	0.254188	-0.141043	-0.0578074	-0.141043	-0.000343567	-5.029	-5.029
2014	2293	0.0939665	0	0.0508822	0.0898101	0	0	-2.0785	0.120445	0.201463	89.7313	0.0582127	0.00717543	0.0195477	0	0	0	0	0	0	0	0	0
2015	2293	0.0558533	0	0.114337	0.0543493	0	0	-2.19864	0.178338	0.237999	85.0849	0.0671042	0.29092	0.132917	0	0	0	0	0	0	0	0	0
2016	2293	0.0811427	0	0.087579	0.0780186	0	0	-2.32382	0.28895	0.315575	73.9563	0.0121914	0.29174	0.0593595	0	0	0	0	0	0	0	0	0
2017	2293	0.478912	0	0.261053	0.391307	0	0	-2.69111	-0.0159325	0.312857	70.694	0.233538	0.2862	0.209518	0	0	0	0	0	0	0	0	0
2018	2293	0.0323815	0	-0.0077484	0.0318683	0	0	-2.59739	0.0396159	0.226416	68.5831	0.169916	-0.198785	0.0442877	0	0	0	0	0	0	0	0	0
2019	2293	0.00984608	0	0.064618	0.00979793	0	0	-2.62265	0.0998426	0.220335	64.6006	-0.00486786	0.124529	0.0106014	0	0	0	0	0	0	0	0	0
2020	2293	0.0103798	0	-0.119106	0.0103263	0	0	-2.65504	0.172471	0.260811	53.9153	-0.186453	-0.0564238	-0.164385	0	0	0	0	0	0	0	0	0
2014	2294	0.238524	0	0.105312	0.21392	0	0	-2.24484	0.470829	0.179365	53.4709	0.118924	0.245261	0.0398908	0	0	0	0	0	0	0	0	0
2015	2294	0.206424	0	0.208189	0.187661	0	0	-2.4108	0.437598	0.128321	48.4795	0.147271	0.510562	0.125562	0	0	0	0	0	0	0	0	0
2016	2294	0.102308	1	0.283933	0.0974066	0	0	-2.41118	0.533265	0.164378	44.5382	0.287633	0.333101	0.190576	0	0	0	0	0	0	0	0	0
2017	2294	0.0835496	0	0.227227	0.0802423	0	0	-2.32937	0.502328	0.10283	46.3005	0.293668	0.191612	0.131571	0	0	0	0	0	0	0	0	0
2018	2294	0.119915	0	0.340657	0.113253	0	0	-2.30903	0.5302	0.130756	46.1211	0.307044	0.175695	0.17342	0	0	0	0	0	0	0	0	0
2019	2294	-0.0389972	0	0.164434	-0.039778	1	0	-2.34846	0.548043	0.137965	45.5946	0.180748	0.204288	0.25998	-0.039778	-0.0218	0.0934171	0	-0.00548796	0	-0.000348489	-1.81366	0
2020	2294	-0.38741	0	-0.23359	-0.49006	1	1	-2.07222	0.926766	0.191781	34.0382	-0.20057	-0.159964	0.0133049	-0.49006	-0.45417	1.01551	-0.49006	-0.0939841	0	-0.00119373	-16.6808	0
2014	2297	0.0358562	0	-0.0652663	0.0352283	0	0	-1.62467	1.51908	0.317757	100.875	-0.0683368	-0.0829068	-0.0616745	0	0	0	0	0	0	0	0	0
2015	2297	-0.159944	0	0.0759498	-0.174287	1	0	-1.37952	1.70084	0.402616	84.3425	0.0940333	0.280904	0.0230816	-0.174287	-0.296435	0.240433	0	-0.0701708	0	-0.00113175	-14.6998	0
2016	2297	0.612542	0	0.155248	0.477812	0	0	-1.74565	1.53395	0.307227	77.1639	0.219789	-0.100681	0.107974	0	0	0	0	0	0	0	0	0
2017	2297	0.0574856	0	0.25814	0.055894	0	0	-1.80154	1.42044	0.299715	77.8033	0.154315	0.534128	0.154315	0	0	0	0	0	0	0	0	0
2018	2297	-0.0648257	0	0.0720662	-0.0670224	1	0	-2.09965	1.45913	0.286126	72.0535	0.0910635	0.178794	0.456687	-0.0670224	-0.0977944	0.140724	0	-0.0191768	0	-0.00045801	-4.8292	0
2019	2297	-0.31406	0	-0.261473	-0.376965	1	1	-1.75196	1.68901	0.265193	72.952	-0.188483	-0.580473	-0.159165	-0.376965	-0.636698	0.660427	-0.376965	-0.0999683	0	-0.00311051	-27.5003	0
2020	2297	-0.0122881	0	-0.0115002	-0.0123643	1	1	-1.67258	1.78144	0.309153	60.0574	-0.0203426	0.142258	-0.0874604	-0.0123643	-0.0220262	0.0206803	-0.0123643	-0.00382244	0	-5.78578e-05	-0.742565	0
2015	2299	0.0782723	0	0.275886	0.0753601	0	0	-1.19491	0.457052	0.490957	44.8301	0.25625	0.141554	-0.0351195	0	0	0	0	0	0	0	0	0
2016	2299	0.20182	0	0.12427	0.183837	0	0	-1.42792	0.433152	0.469251	39.3689	0.0936676	0.121318	0.142839	0	0	0	0	0	0	0	0	0
2017	2299	0.21802	1	0.292639	0.197226	0	0	-1.51724	0.262039	0.504493	42.3552	0.304782	0.430434	0.19687	0	0	0	0	0	0	0	0	0
2018	2299	0.136673	0	0.0695776	0.128106	0	0	-1.6352	0.23839	0.447834	40.8479	0.0584972	0.161311	0.0483598	0	0	0	0	0	0	0	0	0
2019	2299	0.260773	0	0.0788034	0.231725	0	0	-1.87554	0.0482955	0.309009	36.7297	0.0773798	0.156748	0.0859923	0	0	0	0	0	0	0	0	0
2020	2299	-0.0559014	0	0.0346353	-0.0575247	1	0	-1.76849	0.0826624	0.362227	32.6175	0.0298718	0.0623859	-0.0196586	-0.0575247	-0.00475513	0.101732	0	-0.020837	0	-0.000188197	-1.87631	0
2015	2300	0.0744977	1	0.138286	0.0718533	0	0	-2.74678	-0.167254	0.564371	44.8301	0.192052	0.0826463	-0.0112673	0	0	0	0	0	0	0	0	0
2016	2300	-0.0344323	1	0.0165301	-0.0350391	1	0	-2.81177	-0.124599	0.544419	39.3689	0.0198434	0.0486499	0.119927	-0.0350391	0.00436585	0.098522	0	-0.0190759	-0.0350391	-0.000352908	-1.37945	-1.37945
2017	2300	0.176858	1	0.0220749	0.162848	0	0	-2.95099	-0.234074	0.569374	42.3552	-0.0046942	-0.0874839	-0.028336	0	0	0	0	0	0	0	0	0
2018	2300	0.246656	1	0.124899	0.220465	0	0	-3.1654	-0.290994	0.629496	40.8479	0.189941	-0.171985	0.183884	0	0	0	0	0	0	0	0	0
2019	2300	0.366385	1	0.0215346	0.312169	0	0	-3.53391	-0.569841	0.602092	36.7297	-0.00096892	0.207394	0.0553975	0	0	0	0	0	0	0	0	0
2020	2300	0.138583	1	-0.0479614	0.129784	0	0	-3.71354	-0.683504	0.570368	32.6175	-0.0285495	-0.209697	0.0213224	0	0	0	0	0	0	0	0	0
2017	2303	0.287546	0	0.36025	0.252738	0	0	-1.63099	0.730311	0.250059	46.3005	0.388783	0.227939	0.252591	0	0	0	0	0	0	0	0	0
2018	2303	0.137021	0	-0.098768	0.128412	0	0	-2.01212	0.673255	0.280953	46.1211	-0.0374699	-0.0737391	0.215302	0	0	0	0	0	0	0	0	0
2019	2303	0.0440719	0	0.0632922	0.0431283	0	0	-1.93481	0.762219	0.278301	45.5946	0.0215988	0.0316262	-0.098867	0	0	0	0	0	0	0	0	0
2020	2303	-0.00792144	0	0.052217	-0.00795298	1	0	-1.86724	0.766487	0.323472	34.0382	0.0146394	0.155486	-0.0449881	-0.00795298	-0.00609585	0.0148501	0	-0.00257257	0	-1.93726e-05	-0.270706	0
2014	2304	-0.0233905	0	0.195038	-0.0236684	1	1	-2.45254	0.672951	0.313955	97.9917	0.226918	0.145169	0.147765	-0.0236684	-0.0159277	0.0580478	-0.0236684	-0.0074308	0	-0.000182624	-2.31931	0
2015	2304	0.094071	0	0.160019	0.0899056	0	0	-2.49136	0.746383	0.322467	91.4712	0.179323	0.099149	0.128228	0	0	0	0	0	0	0	0	0
2016	2304	0.0704357	0	0.193924	0.0680658	0	0	-2.44428	0.814598	0.329014	84.3115	0.227046	0.138642	0.111892	0	0	0	0	0	0	0	0	0
2017	2304	0.159158	0	0.0117914	0.147694	0	0	-2.58442	0.775564	0.318166	88.7186	0.00736355	0.0150746	-0.000185676	0	0	0	0	0	0	0	0	0
2018	2304	0.212967	1	0.111839	0.193069	0	0	-2.76008	0.71857	0.321591	84.7718	0.0811873	0.167238	0.0637691	0	0	0	0	0	0	0	0	0
2019	2304	-0.0427704	1	0.211741	-0.043712	1	0	-2.68362	0.837863	0.317341	75.3874	0.261622	0.11902	0.228872	-0.043712	-0.0366247	0.117306	0	-0.0138716	-0.043712	-0.000278162	-3.29534	-3.29534
2020	2304	-0.0875804	1	0.0254455	-0.0916553	1	1	-2.58994	0.937181	0.28583	69.8443	0.0776335	-0.0876924	0.07561	-0.0916553	-0.0858976	0.237381	-0.0916553	-0.0261979	-0.0916553	-0.000242394	-6.4016	-6.4016
2014	2308	-0.209246	0	-0.0122344	-0.234769	1	1	-1.91172	1.05596	0.0999933	70.0471	-0.0019023	-0.0949786	0.0875653	-0.234769	-0.247907	0.448811	-0.234769	-0.0234753	0	-0.00172934	-16.4449	0
2015	2308	0.167099	0	0.270645	0.154522	0	0	-2.05952	1.1233	0.247034	58.8959	0.190341	0.677706	0.183618	0	0	0	0	0	0	0	0	0
2016	2308	0.121096	0	0.00613987	0.114307	0	0	-2.17383	1.08922	0.246789	55.0437	-0.0223094	0.108997	-0.0223094	0	0	0	0	0	0	0	0	0
2017	2308	0.0826621	0	0.0404114	0.079423	0	0	-1.54104	1.33109	0.193606	56.4044	0.033196	0.0610602	-0.679442	0	0	0	0	0	0	0	0	0
2018	2308	0.0281623	0	0.166205	0.027773	0	0	-1.53412	1.33904	0.196367	56.4648	0.124755	0.342787	0.0900457	0	0	0	0	0	0	0	0	0
2019	2308	-0.057948	0	-0.0262996	-0.0596948	1	0	-1.98671	0.956371	0.185888	52.2222	-0.0413516	-0.0552301	0.471194	-0.0596948	-0.0570904	0.118596	0	-0.0110966	0	-0.000522977	-3.1174	0
2020	2308	-0.41834	0	-0.25409	-0.54187	1	1	-1.81839	1.40879	0.106814	41.5601	-0.299038	-0.146529	0.0748126	-0.54187	-0.763383	0.985329	-0.54187	-0.0578792	0	-0.00131994	-22.5202	0
2017	2309	0.719411	0	0.0931409	0.541982	0	0	-3.17159	0.494349	0.70903	73.235	0.111891	0.0251988	0.158802	0	0	0	0	0	0	0	0	0
2018	2309	-0.138484	0	0.0449806	-0.149062	1	0	-3.00524	0.424828	0.650214	70.1465	0.135017	-0.195634	0.117724	-0.149062	-0.0633256	0.447966	0	-0.0969221	0	-0.000982897	-10.4562	0
2019	2309	-0.293024	0	-0.0428652	-0.346758	1	1	-2.80724	0.593734	0.595186	64.5879	-0.0576876	0.0148036	0.091085	-0.346758	-0.205882	0.973431	-0.346758	-0.206385	0	-0.0022066	-22.3964	0
2020	2309	-0.236083	0	-0.187048	-0.269296	1	1	-2.62344	0.58685	0.653709	53.2787	-0.203066	-0.148017	-0.117557	-0.269296	-0.158036	0.70648	-0.269296	-0.176041	0	-0.000712186	-14.3477	0
2014	2325	-0.0431542	0	0.284374	-0.0441131	1	0	-3.15886	0.467162	0.462029	53.4709	0.282624	0.410823	0.106119	-0.0441131	-0.0206079	0.139347	0	-0.0203815	0	-0.000324943	-2.35877	0
2015	2325	-0.113864	0	0.410605	-0.120885	1	1	-2.5523	0.806785	0.516833	48.4795	0.235084	0.689182	-0.250851	-0.120885	-0.0975284	0.308536	-0.120885	-0.0624775	0	-0.000768577	-5.86045	0
2016	2325	-0.0429813	0	0.432635	-0.0439323	1	1	-2.54623	1.1619	0.623138	44.5382	0.482291	0.313004	0.520162	-0.0439323	-0.051045	0.111862	-0.0439323	-0.0273759	0	-0.000407304	-1.95667	0
2017	2325	0.15771	0	-0.0510242	0.146444	0	0	-2.68384	1.21174	0.662473	46.3005	-0.0709924	-0.0159751	-0.0798264	0	0	0	0	0	0	0	0	0
2018	2325	0.178599	0	0.218776	0.164327	0	0	-2.82	1.10759	0.68508	46.1211	0.277703	0.131244	0.24952	0	0	0	0	0	0	0	0	0
2019	2325	0.0267161	0	0.0648958	0.0263654	0	0	-3.04055	1.06478	0.684281	45.5946	-0.00169951	0.122617	0.192579	0	0	0	0	0	0	0	0	0
2020	2325	-0.114639	0	-0.283062	-0.12176	1	0	-3.41093	1.23837	0.726465	34.0382	-0.236189	-0.329253	0.256288	-0.12176	-0.150785	0.415316	0	-0.0884544	0	-0.000296595	-4.1445	0
2017	2326	0.573386	0	0.48358	0.45323	0	0	-2.30227	0.756793	0.523884	57.4727	0.406128	0.467472	0.0883104	0	0	0	0	0	0	0	0	0
2018	2326	0.197793	1	0.192342	0.18048	0	0	-2.40786	0.701872	0.524331	52.8085	0.191028	0.204069	0.116115	0	0	0	0	0	0	0	0	0
2019	2326	0.0408369	1	0.0616358	0.0400251	0	0	-2.44217	0.694121	0.510481	49.6727	0.0127582	0.124901	0.00704102	0	0	0	0	0	0	0	0	0
2020	2326	0.00596649	1	0.134121	0.00594876	0	0	-2.39746	0.808635	0.551521	43.3388	-0.0126086	0.16024	-0.0632813	0	0	0	0	0	0	0	0	0
2014	2342	-0.0847209	1	-0.13554	-0.0885262	1	0	-1.51502	0.95594	0.410612	172.87	-0.103644	-0.171074	0.141172	-0.0885262	-0.0846258	0.134119	0	-0.03635	-0.0885262	-0.000290917	-15.3035	-15.3035
2015	2342	-0.141066	0	0.0221066	-0.152063	1	1	-1.41463	1.06698	0.379184	144.063	-0.0162961	0.30868	0.0353981	-0.152063	-0.162249	0.215113	-0.152063	-0.0576598	0	-0.000191872	-21.9066	0
2016	2342	0.0229467	0	0.00892946	0.0226874	0	0	-1.50724	1.09259	0.405616	127.817	-0.00796705	0.0287176	0.0619737	0	0	0	0	0	0	0	0	0
2017	2342	0.0372351	0	0.134734	0.0365586	0	0	-1.54083	1.06525	0.416538	121.719	0.171576	0.0742216	0.168603	0	0	0	0	0	0	0	0	0
2018	2342	0.19012	0	0.12272	0.174054	0	0	-2.0104	0.863352	0.395573	105.318	0.0999976	0.349456	0.395627	0	0	0	0	0	0	0	0	0
2019	2342	0.166641	0	-0.0357708	0.154129	0	0	-2.18061	0.713109	0.394053	96.4324	-0.0735868	0.298977	-0.0575007	0	0	0	0	0	0	0	0	0
2020	2342	0.126528	0	0.0244036	0.11914	0	0	-2.30698	0.603894	0.392759	78.153	-0.0244346	-0.0368443	-0.0172013	0	0	0	0	0	0	0	0	0
2014	2367	0.266059	1	0.323084	0.235909	0	0	-1.9653	0.292068	0.456471	92.8227	0.302797	0.156322	0.0797803	0	0	0	0	0	0	0	0	0
2015	2367	0.159158	1	0.202956	0.147694	0	0	-1.93418	0.213578	0.415285	84.0306	0.218195	-0.0626383	0.0393376	0	0	0	0	0	0	0	0	0
2016	2367	0.0133766	1	0.127291	0.0132879	0	0	-1.90481	0.452182	0.324042	73.1311	0.111723	0.129901	0.0690574	0	0	0	0	0	0	0	0	0
2017	2367	-0.0102965	0	0.0882574	-0.0103498	1	0	-1.86904	0.536677	0.325331	71.3607	0.0832523	0.150091	0.0578281	-0.0103498	-0.00555452	0.0193443	0	-0.00336712	0	-9.47438e-05	-0.738571	0
2018	2367	-0.0573485	0	0.0445473	-0.0590586	1	1	-1.87595	0.577373	0.42173	69.7296	0.0319405	0.0536217	0.0979164	-0.0590586	-0.0340988	0.110791	-0.0590586	-0.0249068	0	-0.000389426	-4.11813	0
2019	2367	0.184775	0	0.085169	0.169553	0	0	-2.03751	0.458626	0.486266	66.2252	0.0966388	0.067835	0.0886472	0	0	0	0	0	0	0	0	0
2020	2367	0.168432	0	0.072716	0.155663	0	0	-2.15799	0.384079	0.519154	53.5574	0.0928876	0.0899282	0.0576952	0	0	0	0	0	0	0	0	0
2014	2368	0.264155	1	0.318076	0.234404	0	0	-2.58861	-0.0229851	0.513074	119.634	0.607599	0.241739	0.54331	0	0	0	0	0	0	0	0	0
2015	2368	0.134849	1	0.208786	0.126499	0	0	-2.64214	0.184239	0.625073	113.173	0.254539	0.202853	0.181549	0	0	0	0	0	0	0	0	0
2016	2368	0.0692803	1	0.177198	0.0669858	0	0	-2.55702	0.386607	0.680128	103.959	0.25085	0.132163	0.0986958	0	0	0	0	0	0	0	0	0
2017	2368	0.0262415	0	0.2867	0.0259031	0	0	-2.47551	0.486205	0.673665	89.5683	0.217796	0.188157	0.110365	0	0	0	0	0	0	0	0	0
2018	2368	0.135201	1	0.0812005	0.12681	0	0	-2.64074	0.440457	0.674983	85.5042	0.221105	0.107775	0.259527	0	0	0	0	0	0	0	0	0
2019	2368	0.173973	0	0.209784	0.160393	0	0	-2.73201	0.411293	0.678774	73.5526	0.286223	0.173175	0.21709	0	0	0	0	0	0	0	0	0
2020	2368	0.208117	0	0.168107	0.189063	0	0	-2.86915	0.459988	0.720895	62.8306	0.335221	-0.207692	0.283286	0	0	0	0	0	0	0	0	0
2017	2371	0.370091	0	0.165277	0.314877	0	0	-1.77721	1.29868	0.572719	89.5683	0.0360457	0.555782	-0.0333655	0	0	0	0	0	0	0	0	0
2018	2371	0.495332	1	0.345405	0.402348	0	0	-2.10154	1.10161	0.624914	85.5042	0.511038	0.0641912	0.433004	0	0	0	0	0	0	0	0	0
2019	2371	0.220967	1	0.169938	0.199643	0	0	-2.16799	1.21916	0.555856	73.5526	0.135979	0.183062	0.00275576	0	0	0	0	0	0	0	0	0
2020	2371	0.492256	1	0.268694	0.400289	0	0	-2.31572	1.06217	0.59403	62.8306	0.281154	0.262422	0.0285475	0	0	0	0	0	0	0	0	0
2014	2372	0.090264	1	0.191052	0.0864199	0	0	-2.09007	0.0837702	0.172845	68.5983	0.174851	0.225251	0.110633	0	0	0	0	0	0	0	0	0
2015	2372	0.166898	1	0.257028	0.154349	0	0	-2.16297	0.0547099	0.174991	65.6274	0.22159	0.33773	0.140121	0	0	0	0	0	0	0	0	0
2016	2372	0.209354	1	0.121579	0.190087	0	0	-2.27073	0.100095	0.251721	59.1066	0.158805	0.0403025	0.0764506	0	0	0	0	0	0	0	0	0
2017	2372	0.175061	1	0.194488	0.16132	0	0	-2.33486	0.0728508	0.235213	57.4727	0.312501	-0.10955	0.215284	0	0	0	0	0	0	0	0	0
2018	2372	0.170788	1	0.119211	0.157677	0	0	-2.34312	0.00969976	0.207377	52.8085	0.127487	0.124985	-0.0219643	0	0	0	0	0	0	0	0	0
2019	2372	0.0206855	1	0.0941832	0.0204745	0	0	-2.34285	0.0338565	0.190474	49.6727	0.0694144	0.143912	0.0486602	0	0	0	0	0	0	0	0	0
2020	2372	0.0944983	1	0.029421	0.0902961	0	0	-2.41282	0.103179	0.231966	43.3388	0.0283905	0.0342575	0.0080583	0	0	0	0	0	0	0	0	0
2017	2373	0.0679903	0	0.214031	0.0657786	0	0	-2.67767	0.960431	0.413548	89.5683	0.0998963	0.197267	-0.019123	0	0	0	0	0	0	0	0	0
2018	2373	1.89558	0	1.40635	1.06319	0	0	-2.60033	0.628988	0.375057	85.5042	1.59347	0.386435	0.452544	0	0	0	0	0	0	0	0	0
2019	2373	0.202846	0	0.0536365	0.18469	0	0	-2.63972	0.6204	0.425736	73.5526	0.202271	0.0025614	0.0569432	0	0	0	0	0	0	0	0	0
2020	2373	0.0798774	1	0.00343497	0.0768475	0	0	-2.69827	0.721724	0.363172	62.8306	0.0290868	-0.0494906	0.0107815	0	0	0	0	0	0	0	0	0
2014	2375	0.0637543	0	0.226708	0.0618044	0	0	-3.13748	0.31727	0.619309	89.7354	0.249534	0.0705095	0.173364	0	0	0	0	0	0	0	0	0
2015	2375	-0.305687	1	-0.0120339	-0.364832	1	0	-2.73845	0.719513	0.60732	79.5096	-0.0656113	0.382498	-0.0998162	-0.364832	-0.262501	0.999073	0	-0.22157	-0.364832	-0.00223562	-29.0076	-29.0076
2016	2375	-0.00353126	1	0.00529916	-0.00353751	1	1	-2.78041	0.739611	0.601325	76.5137	-0.00173801	0.0260455	0.0437725	-0.00353751	-0.00261638	0.00983573	-0.00353751	-0.00212719	-0.00353751	-3.18558e-05	-0.270668	-0.270668
2017	2375	0.014764	1	0.139858	0.014656	0	0	-2.81181	0.787681	0.609442	82.5246	0.152838	0.0999837	0.169581	0	0	0	0	0	0	0	0	0
2018	2375	0.0144094	1	0.137555	0.0143066	0	0	-2.70479	0.821369	0.611699	80.7944	0.20405	-0.616116	0.0827048	0	0	0	0	0	0	0	0	0
2019	2375	0.172418	0	0.221533	0.159068	0	0	-2.75699	0.695872	0.617735	69.8649	0.34084	0.11259	0.233953	0	0	0	0	0	0	0	0	0
2020	2375	0.000159693	0	-0.162373	0.000159681	0	0	-2.72016	0.725337	0.614945	47.4645	-0.289505	0.112315	-0.326499	0	0	0	0	0	0	0	0	0
2015	2378	-0.340878	1	0.0370594	-0.416847	1	0	-1.34592	0.844057	0.390272	57.5342	0.0613844	-0.0918222	0.0270588	-0.416847	-0.351842	0.561044	0	-0.162684	-0.416847	-0.00266791	-23.983	-23.983
2016	2378	-0.0241458	1	-0.0233524	-0.024442	1	1	-1.35906	0.926554	0.410944	61.9508	-0.0194137	-0.126534	0.0181727	-0.024442	-0.0226469	0.0332181	-0.024442	-0.0100443	-0.024442	-0.000250964	-1.5142	-1.5142
2017	2378	0.395929	1	0.133637	0.33356	0	0	-1.69678	0.675639	0.453375	67.194	0.113989	0.255179	0.118154	0	0	0	0	0	0	0	0	0
2018	2378	0.0211132	1	0.0780186	0.0208934	0	0	-1.69878	0.761953	0.500453	59.8817	0.102962	0.0795188	0.0840601	0	0	0	0	0	0	0	0	0
2019	2378	-0.022178	0	0.082074	-0.0224276	1	0	-1.63819	0.702194	0.541482	49.2132	0.102628	0.0157118	0.0644541	-0.0224276	-0.0157485	0.0367407	0	-0.0121442	0	-0.000263313	-1.10374	0
2020	2378	0.0565847	0	-0.0126564	0.0550417	0	0	-1.72469	0.703926	0.566677	41.6667	-0.0277127	0.00913537	0.00375444	0	0	0	0	0	0	0	0	0
2017	2390	0.163939	1	0.0932773	0.15181	0	0	-2.36292	0.688974	0.434657	57.4727	0.0898173	0.104732	0.156566	0	0	0	0	0	0	0	0	0
2018	2390	0.0962617	1	0.226576	0.0919059	0	0	-2.24161	0.500485	0.523828	52.8085	0.199836	0.305794	-0.0134176	0	0	0	0	0	0	0	0	0
2019	2390	0.011365	1	0.169161	0.0113009	0	0	-2.34057	0.448292	0.515489	49.6727	0.212464	0.0327434	0.300139	0	0	0	0	0	0	0	0	0
2020	2390	-0.121628	1	-0.156762	-0.129685	1	0	-2.31422	0.502526	0.465079	43.3388	-0.126443	-0.265945	-0.0230924	-0.129685	-0.0651701	0.30012	0	-0.0603138	-0.129685	-0.000809995	-5.6204	-5.6204
2015	2394	0.0251764	1	0.0960148	0.0248647	0	0	-1.4927	0.251678	0.397374	85.0849	0.10728	0.0165981	0.0275248	0	0	0	0	0	0	0	0	0
2016	2394	0.0752494	1	0.168804	0.0725527	0	0	-1.49021	0.234193	0.390043	73.9563	0.119921	0.470407	0.0448717	0	0	0	0	0	0	0	0	0
2017	2394	0.0708846	0	-0.0199863	0.0684851	0	0	-1.59238	0.0448404	0.266104	70.694	0.0169209	-0.237396	0.0506055	0	0	0	0	0	0	0	0	0
2018	2394	0.0412308	0	0.0644334	0.0404035	0	0	-1.70573	0.0190794	0.241799	68.5831	0.0600565	0.0932835	0.133013	0	0	0	0	0	0	0	0	0
2019	2394	-0.0619298	0	-0.0634543	-0.0639305	1	0	-1.63864	0.143107	0.239553	64.6006	-0.0764616	0.0407636	-0.0796266	-0.0639305	-0.00914888	0.104759	0	-0.0153148	0	-0.000406822	-4.12995	0
2020	2394	-0.00953014	0	-0.120339	-0.00957585	1	1	-1.62656	0.21643	0.225641	53.9153	-0.146074	0.010065	-0.148572	-0.00957585	-0.0020725	0.0155757	-0.00957585	-0.00216071	0	-2.53245e-05	-0.516285	0
2014	2396	0.111571	1	0.125334	0.105774	0	0	-1.71237	0.0721489	0.354295	58.8006	0.150117	-0.0196493	0.103539	0	0	0	0	0	0	0	0	0
2015	2396	0.240223	1	0.219788	0.215292	0	0	-1.78653	0.168214	0.368538	51.7167	0.194598	0.444869	0.0534474	0	0	0	0	0	0	0	0	0
2016	2396	0.259305	1	0.154489	0.23056	0	0	-1.99603	0.0108548	0.356386	49.3115	0.180766	0.0278452	0.15971	0	0	0	0	0	0	0	0	0
2017	2396	0.354711	1	0.167199	0.303588	0	0	-2.19539	-0.179372	0.417782	51.7787	0.191443	0.14372	0.0871966	0	0	0	0	0	0	0	0	0
2018	2396	0.185128	1	0.00887718	0.169851	0	0	-2.36128	-0.265955	0.39073	50.1127	0.00493802	0.0859514	0.000981303	0	0	0	0	0	0	0	0	0
2019	2396	0.0146958	1	0.283663	0.0145889	0	0	-2.37703	-0.191538	0.367828	44.9369	0.238125	0.193513	0.239287	0	0	0	0	0	0	0	0	0
2020	2396	0.112076	1	0.0340431	0.106228	0	0	-2.38175	-0.167437	0.439785	39.276	-0.0433618	0.251308	-0.144889	0	0	0	0	0	0	0	0	0
2014	2405	0.20223	0	0.129034	0.184178	0	0	-1.12853	1.07769	0.154668	119.634	0.21376	0.19527	0.117281	0	0	0	0	0	0	0	0	0
2015	2405	0.422224	0	0.359735	0.352221	0	0	-1.29024	0.906372	0.204907	113.173	-0.228768	0.506296	-0.419328	0	0	0	0	0	0	0	0	0
2016	2405	0.052553	0	0.160961	0.0512187	0	0	-1.31152	0.95562	0.230614	103.959	0.465362	0.136926	0.435409	0	0	0	0	0	0	0	0	0
2017	2405	0.360297	0	0.384111	0.307703	0	0	-1.5104	1.51379	0.298499	89.5683	0.284793	0.310881	0.175949	0	0	0	0	0	0	0	0	0
2018	2405	-0.010586	0	0.243642	-0.0106425	1	0	-1.61092	1.46301	0.196669	85.5042	1.08503	-1.10533	1.06378	-0.0106425	-0.01557	0.0171442	0	-0.00209304	0	-8.15431e-05	-0.909976	0
2019	2405	0.0825265	0	-0.149813	0.0792977	0	0	-1.59301	1.36625	0.117525	73.5526	-0.0419163	-0.0137573	-0.139145	0	0	0	0	0	0	0	0	0
2020	2405	-0.0701753	0	0.13359	-0.0727593	1	0	-1.55889	1.45547	0.143163	62.8306	0.0930835	-0.113543	0.131734	-0.0727593	-0.105899	0.113424	0	-0.0104164	0	-0.000141879	-4.57151	0
2017	2407	0.312542	1	0.190973	0.271966	0	0	-2.01393	0.624477	0.54544	111.038	0.239569	0.0690289	0.172748	0	0	0	0	0	0	0	0	0
2018	2407	0.0470329	1	0.160849	0.0459604	0	0	-2.11403	0.726541	0.507444	101.192	0.180588	0.126738	0.234732	0	0	0	0	0	0	0	0	0
2019	2407	-0.0146628	1	-0.0356137	-0.0147714	1	0	-2.21554	0.844178	0.616626	94.042	-0.0238141	-0.011359	0.0925004	-0.0147714	-0.0124697	0.0327266	0	-0.00910842	-0.0147714	-0.000164506	-1.38913	-1.38913
2020	2407	0.0920237	1	-0.203936	0.0880326	0	0	-2.27866	0.82128	0.634752	87.1557	-0.0962018	-0.174057	-0.121124	0	0	0	0	0	0	0	0	0
2014	2408	0.378987	1	0.0810457	0.321349	0	0	-3.4939	0.229317	0.431442	130.682	-0.0558313	0.40276	-0.135557	0	0	0	0	0	0	0	0	0
2015	2408	-0.177287	0	0.071294	-0.195148	1	0	-3.05259	0.631891	0.304066	124.726	0.0107323	0.347293	-0.235573	-0.195148	-0.123312	0.595707	0	-0.059338	0	-0.00103182	-24.3401	0
2016	2408	0.373214	0	0.460622	0.317154	0	0	-3.34723	0.375238	0.308421	108.932	0.592811	-0.0955103	0.570294	0	0	0	0	0	0	0	0	0
2017	2408	2.05468	0	0.328686	1.33052	0	0	-4.64072	-0.834824	0.30842	102.598	0.136084	0.920608	0.0990247	0	0	0	0	0	0	0	0	0
2018	2408	0.256358	0	0.176532	0.228217	0	0	-4.87501	-0.885781	0.353277	95.9437	0.135343	0.26747	0.141425	0	0	0	0	0	0	0	0	0
2019	2408	0.0764083	0	0.164892	0.0736299	0	0	-4.87019	-0.754761	0.419982	98.1712	0.293543	-0.129533	0.215054	0	0	0	0	0	0	0	0	0
2020	2408	-0.178715	0	0.11905	-0.196886	1	0	-4.60582	-0.179055	0.525893	83.7869	0.152467	0.0136149	0.0849498	-0.196886	0.0352534	0.906819	0	-0.103541	0	-0.000502665	-16.4964	0
2014	2410	0.263284	0	0.20193	0.233714	0	0	-1.39949	0.593389	0.118931	119.634	0.138421	0.273121	-0.0349563	0	0	0	0	0	0	0	0	0
2015	2410	-0.12526	0	0.126266	-0.133828	1	0	-1.21734	0.696051	0.106305	113.173	0.234856	0.0998821	0.186516	-0.133828	-0.0931513	0.162914	0	-0.0142267	0	-0.00101232	-15.1457	0
2016	2410	0.324751	0	0.254686	0.281224	0	0	-1.487	0.789457	0.327217	103.959	0.0171209	0.456268	0.00555501	0	0	0	0	0	0	0	0	0
2017	2410	0.155613	0	0.116011	0.144631	0	0	-1.5112	0.729342	0.349992	89.5683	0.112521	0.129329	-0.0079348	0	0	0	0	0	0	0	0	0
2018	2410	0.232393	0	0.192831	0.208957	0	0	-1.53719	0.657566	0.414528	85.5042	0.774051	-0.5683	0.591056	0	0	0	0	0	0	0	0	0
2019	2410	0.219065	1	0.237271	0.198084	0	0	-1.60469	0.554953	0.456961	73.5526	0.308644	-0.0288549	0.17804	0	0	0	0	0	0	0	0	0
2020	2410	0.131047	1	0.0903385	0.123144	0	0	-1.58432	0.868783	0.313109	62.8306	0.148342	0.139717	0.00480985	0	0	0	0	0	0	0	0	0
2017	2411	0.441499	0	-0.0100704	0.365684	0	0	-2.12129	1.31072	0.532355	70.694	0.0187088	0.174206	-0.180288	0	0	0	0	0	0	0	0	0
2018	2411	0.573547	1	0.119557	0.453332	0	0	-2.83779	0.892047	0.535012	68.5831	0.033957	0.249766	0.297176	0	0	0	0	0	0	0	0	0
2019	2411	0.104344	1	0.135514	0.0992512	0	0	-2.89721	0.891586	0.547005	64.6006	0.0741716	0.283841	0.0343289	0	0	0	0	0	0	0	0	0
2020	2411	-0.256068	1	0.123817	-0.295806	1	0	-2.7929	1.01806	0.535022	53.9153	-0.00166042	-0.309654	0.189876	-0.295806	-0.301149	0.826157	0	-0.158263	-0.295806	-0.000782297	-15.9485	-15.9485
2017	2414	0.254368	0	0.184316	0.226632	0	0	-1.30223	1.40095	0.200234	82.0683	0.159986	0.447173	0.111413	0	0	0	0	0	0	0	0	0
2018	2414	0.0660803	0	0.195206	0.0639887	0	0	-1.37823	1.402	0.234713	77.2085	0.106282	0.022483	0.118297	0	0	0	0	0	0	0	0	0
2019	2414	0.511566	0	0.185216	0.413146	0	0	-1.71221	0.972647	0.18439	73.6246	0.153529	0.204309	0.0743318	0	0	0	0	0	0	0	0	0
2020	2414	1.03515	0	0.229426	0.71057	0	0	-2.24136	0.642652	0.313327	57.4344	0.290652	0.0074066	0.109177	0	0	0	0	0	0	0	0	0
2014	2415	0.603691	1	0.397842	0.472308	0	0	-2.66585	0.211429	0.301137	87.6454	0.37239	0.718931	0.147012	0	0	0	0	0	0	0	0	0
2015	2415	0.466444	1	0.267444	0.38284	0	0	-2.80952	0.182017	0.363466	79.4548	0.260825	0.322516	0.0216378	0	0	0	0	0	0	0	0	0
2016	2415	0.263248	1	0.340564	0.233686	0	0	-2.76956	0.258448	0.407662	71.9754	0.347425	0.268143	0.073769	0	0	0	0	0	0	0	0	0
2017	2415	0.312663	1	0.367218	0.272058	0	0	-2.76729	0.207542	0.406563	68.9044	0.347076	0.540541	0.0727374	0	0	0	0	0	0	0	0	0
2018	2415	0.189275	1	0.355063	0.173344	0	0	-2.67352	0.242033	0.401992	64.3606	0.361026	0.307676	0.0939022	0	0	0	0	0	0	0	0	0
2019	2415	0.156931	1	0.20683	0.145771	0	0	-2.65821	0.267719	0.396576	62.8619	0.211073	0.170823	0.0499887	0	0	0	0	0	0	0	0	0
2020	2415	0.101379	1	0.138579	0.0965633	0	0	-2.69983	0.334185	0.385809	50.4809	0.134727	0.171337	0.0797826	0	0	0	0	0	0	0	0	0
2014	2417	-0.312583	1	-0.237934	-0.374815	1	1	-1.60137	0.776737	0.629134	58.8006	-0.249755	0.0458777	0.481274	-0.374815	-0.291132	0.600218	-0.374815	-0.235809	-0.374815	-0.00354181	-22.0393	-22.0393
2015	2417	-0.0806619	1	-0.688536	-0.0841013	1	1	-2.34477	0.781361	0.57236	51.7167	-0.612162	-0.81472	0.216562	-0.0841013	-0.0657135	0.197198	-0.0841013	-0.0481362	-0.0841013	-0.000636614	-4.34944	-4.34944
2016	2417	-0.321122	1	-0.0950469	-0.387314	1	1	-2.01808	0.80485	0.531008	49.3115	-0.374218	0.297954	-0.313457	-0.387314	-0.31173	0.78163	-0.387314	-0.205667	-0.387314	-0.00390096	-19.099	-19.099
2017	2417	-0.539344	1	-0.373179	-1.13153	1	1	-2.2545	1.31343	0.104481	51.7787	-1.21102	0.324438	0.163741	-1.13153	-1.48618	2.55102	-1.13153	-0.118223	-1.13153	-0.0120649	-58.589	-58.589
2018	2417	0.733015	1	0.0494799	0.549863	0	0	-2.14825	0.870127	0.213964	50.1127	0.188151	0.00783134	-0.472359	0	0	0	0	0	0	0	0	0
2019	2417	0.593127	1	-0.275727	0.465699	0	0	-3.12635	0.600376	0.527315	44.9369	0.144768	-0.554709	0.660344	0	0	0	0	0	0	0	0	0
2020	2417	0.664708	1	-0.161623	0.50965	0	0	-3.82623	-0.165593	0.321909	39.276	0.043119	-0.388803	0.23501	0	0	0	0	0	0	0	0	0
2014	2419	0.0602198	1	0.167711	0.0584763	0	0	-2.30241	-0.390829	0.602747	53.4709	0.183086	0.156385	0.087093	0	0	0	0	0	0	0	0	0
2015	2419	0.023421	1	0.0986592	0.0231509	0	0	-2.35881	-0.225475	0.602885	48.4795	0.0911149	0.0656343	0.124368	0	0	0	0	0	0	0	0	0
2016	2419	-0.00707669	1	0.0724512	-0.00710185	1	0	-2.3682	-0.157355	0.620661	44.5382	0.0809744	-0.0370455	0.0974683	-0.00710185	0.00111751	0.0168186	0	-0.00440784	-0.00710185	-6.58424e-05	-0.316304	-0.316304
2017	2419	0.073139	1	0.153808	0.070588	0	0	-2.4978	-0.184919	0.608818	46.3005	0.135395	0.240129	0.194414	0	0	0	0	0	0	0	0	0
2018	2419	0.032459	1	0.0280249	0.0319433	0	0	-2.53132	-0.163296	0.595743	46.1211	0.0370643	0.130731	0.0386395	0	0	0	0	0	0	0	0	0
2019	2419	0.0133021	1	0.0646542	0.0132144	0	0	-2.44699	-0.153473	0.581852	45.5946	0.0817374	-0.0405857	-0.0158155	0	0	0	0	0	0	0	0	0
2020	2419	-0.391522	1	0.0316119	-0.496795	1	0	-1.92408	0.41143	0.623608	34.0382	0.0625466	-0.0843684	0.0364367	-0.496795	-0.204396	0.955875	0	-0.309805	-0.496795	-0.00121014	-16.91	-16.91
2014	2422	0.174512	1	0.180222	0.160853	0	0	-1.35038	0.97177	0.482599	101.227	0.192224	0.353084	0.113967	0	0	0	0	0	0	0	0	0
2015	2422	-0.0324153	1	0.00642467	-0.0329523	1	0	-1.28581	1.0678	0.50566	90.4	0.114705	0.226056	0.0830808	-0.0329523	-0.0351864	0.0423703	0	-0.0166626	-0.0329523	-0.000165473	-2.97889	-2.97889
2016	2422	0.103384	1	0.0852757	0.0983816	0	0	-1.5136	1.00536	0.510192	89.0738	0.0389727	0.121341	0.168392	0	0	0	0	0	0	0	0	0
2017	2422	0.334932	1	0.040982	0.28888	0	0	-1.83296	0.895107	0.571874	82.1913	0.00750648	0.31024	0.0379865	0	0	0	0	0	0	0	0	0
2018	2422	0.429984	1	0.141787	0.357663	0	0	-2.10169	0.585326	0.558456	73.9127	0.210595	-0.0544511	0.121658	0	0	0	0	0	0	0	0	0
2019	2422	0.0785527	1	0.230685	0.07562	0	0	-2.16478	0.579566	0.558333	66.3814	0.167944	0.0995779	0.155416	0	0	0	0	0	0	0	0	0
2020	2422	-0.0664577	1	0.0628144	-0.068769	1	0	-2.12016	0.664027	0.562173	61.9508	0.0395482	0.0288423	0.0637	-0.068769	-0.0456645	0.145802	0	-0.0386601	-0.068769	-0.00026547	-4.2603	-4.2603
2015	2424	0.206021	0	0.185873	0.187326	0	0	-1.44814	0.704493	0.302104	50.9342	0.0903472	0.29424	-0.151916	0	0	0	0	0	0	0	0	0
2016	2424	0.165934	0	0.147216	0.153523	0	0	-1.50255	0.648713	0.276352	44.5574	0.117741	0.14292	0.0186076	0	0	0	0	0	0	0	0	0
2017	2424	0.170537	1	0.147058	0.157463	0	0	-1.55823	0.620969	0.281063	49.1721	0.191585	-0.000360623	0.0897823	0	0	0	0	0	0	0	0	0
2018	2424	0.210287	1	0.13377	0.190858	0	0	-1.72518	0.644585	0.343281	50.138	0.151017	-0.0136282	0.127107	0	0	0	0	0	0	0	0	0
2019	2424	-0.0912567	0	0.0854551	-0.0956926	1	0	-1.56487	0.905351	0.413224	38.4925	0.0569707	0.264835	-0.00765727	-0.0956926	-0.0866354	0.149747	0	-0.0395425	0	-0.00122467	-3.68345	0
2020	2424	0.0832471	0	0.0468894	0.0799631	0	0	-1.62605	0.823102	0.442575	34.8087	0.060671	0.00241544	0.0418888	0	0	0	0	0	0	0	0	0
2014	2429	0.0489226	0	0.115461	0.0477635	0	0	-2.67289	-0.0301654	0.349486	53.4709	0.139673	-0.177209	0.240397	0	0	0	0	0	0	0	0	0
2015	2429	-0.142347	0	0.172729	-0.153555	1	0	-2.51243	0.439028	0.487394	48.4795	0.14896	0.460551	0.142055	-0.153555	-0.0674151	0.385797	0	-0.0748421	0	-0.000976291	-7.44428	0
2016	2429	0.226624	0	0.356706	0.204265	0	0	-2.57839	0.497388	0.368738	44.5382	0.322768	0.678671	0.184441	0	0	0	0	0	0	0	0	0
2017	2429	0.367955	0	0.133488	0.313317	0	0	-2.54634	0.485392	0.502719	46.3005	0.152552	-0.0380432	-0.192868	0	0	0	0	0	0	0	0	0
2018	2429	0.258312	0	0.0816648	0.229771	0	0	-2.88932	0.374081	0.536044	46.1211	0.0126574	0.548038	0.125881	0	0	0	0	0	0	0	0	0
2019	2429	0.0335128	0	0.203809	0.0329634	0	0	-2.72662	0.501435	0.555931	45.5946	0.2966	-0.510583	0.100908	0	0	0	0	0	0	0	0	0
2020	2429	0.51751	0	0.301108	0.417071	0	0	-2.71054	0.274131	0.557572	34.0382	0.305324	0.241418	-0.127863	0	0	0	0	0	0	0	0	0
2014	2430	0.0783442	0	0.0713383	0.0754267	0	0	-2.66159	0.460227	0.580581	87.6454	0.077464	-0.0359029	0.0689801	0	0	0	0	0	0	0	0	0
2015	2430	0.000984704	1	0.00822028	0.000984219	0	0	-2.67863	0.493634	0.578367	79.4548	0.101123	-0.0832667	0.117182	0	0	0	0	0	0	0	0	0
2016	2430	-0.167552	1	-0.0284302	-0.183384	1	0	-2.51057	0.695649	0.6234	71.9754	-0.12649	0.00207828	-0.111166	-0.183384	-0.127571	0.460398	0	-0.114322	-0.183384	-0.0016514	-13.1991	-13.1991
2017	2430	0.304853	0	0.093325	0.26609	0	0	-2.7907	0.541613	0.548074	68.9044	0.0139109	0.245708	0.0279567	0	0	0	0	0	0	0	0	0
2018	2430	0.224653	0	0.134895	0.202658	0	0	-2.97138	0.361921	0.496552	64.3606	0.130916	0.0775934	0.108932	0	0	0	0	0	0	0	0	0
2019	2430	0.036171	1	0.162856	0.0355322	0	0	-2.96981	0.386461	0.484755	62.8619	0.197187	0.0465459	0.160078	0	0	0	0	0	0	0	0	0
2020	2430	0.223984	1	0.122349	0.202111	0	0	-3.11367	0.365025	0.526703	50.4809	0.123441	0.193072	0.0651723	0	0	0	0	0	0	0	0	0
2014	2431	0.165138	1	0.146717	0.152839	0	0	-2.7537	0.625865	0.674757	58.1607	0.145893	0.154021	0.0313587	0	0	0	0	0	0	0	0	0
2015	2431	-0.121119	0	-0.173216	-0.129106	1	0	-3.71105	1.0234	0.64776	49.7397	-0.223749	0.193115	0.863324	-0.129106	-0.132127	0.479118	0	-0.0836294	0	-0.000820842	-6.42168	0
2016	2431	-0.11236	0	-0.437331	-0.119189	1	1	-3.57894	1.25166	0.66727	47.9481	-0.590168	0.161274	-0.603107	-0.119189	-0.149185	0.426572	-0.119189	-0.0795315	0	-0.00110503	-5.71491	0
2017	2431	0.344898	0	0.0894379	0.296318	0	0	-3.62926	1.09334	0.631784	55.0546	0.0532693	0.192908	-0.192931	0	0	0	0	0	0	0	0	0
2018	2431	0.0143809	0	0.264697	0.0142785	0	0	-3.53295	1.19701	0.67493	49.8479	0.402427	-0.0994496	0.291769	0	0	0	0	0	0	0	0	0
2019	2431	-0.491664	0	-0.238566	-0.676612	1	0	-3.06087	1.84811	0.723633	48.9429	-0.285636	-0.146511	-0.0809581	-0.676612	-1.25045	2.07102	0	-0.489619	0	-0.00592769	-33.1154	0
2020	2431	0.779795	0	-0.227841	0.576498	0	0	-3.54558	1.22753	0.712462	36.5984	-0.235996	-0.201779	-0.327859	0	0	0	0	0	0	0	0	0
2017	2434	0.347764	0	0.236088	0.298447	0	0	-2.32861	0.594557	0.323177	67.0137	0.233902	0.243425	0.186468	0	0	0	0	0	0	0	0	0
2018	2434	-0.131097	0	0.120228	-0.140524	1	0	-2.153	0.812001	0.382398	58.0986	0.109789	0.150648	0.0746981	-0.140524	-0.114106	0.302548	0	-0.0537361	0	-0.00105476	-8.16425	0
2019	2434	0.16681	0	0.0475855	0.154273	0	0	-2.58216	0.759713	0.428061	56.3153	0.0666834	0.0194479	0.341639	0	0	0	0	0	0	0	0	0
2020	2434	0.189231	0	-0.0438033	0.173307	0	0	-2.73595	0.646838	0.422466	47.6721	0.0682808	-0.592239	0.0487579	0	0	0	0	0	0	0	0	0
2014	2439	0.260665	0	0.141457	0.231639	0	0	-1.49882	0.697653	0.327258	119.634	0.149293	-0.0932638	-0.0525436	0	0	0	0	0	0	0	0	0
2015	2439	0.282946	0	0.300286	0.249159	0	0	-1.63818	0.611583	0.363595	113.173	0.274314	0.430806	0.164469	0	0	0	0	0	0	0	0	0
2016	2439	0.256469	0	0.166202	0.228305	0	0	-1.72356	0.524021	0.305862	103.959	0.170713	0.409303	0.027746	0	0	0	0	0	0	0	0	0
2017	2439	0.182194	0	0.152632	0.167372	0	0	-1.79613	0.629258	0.256886	89.5683	0.155061	0.0576617	0.0602271	0	0	0	0	0	0	0	0	0
2018	2439	0.106771	0	0.134076	0.101447	0	0	-1.87612	0.664305	0.260549	85.5042	0.131715	0.127165	0.110254	0	0	0	0	0	0	0	0	0
2019	2439	0.225112	0	0.176473	0.203033	0	0	-1.90258	0.802956	0.366637	73.5526	0.151671	0.152868	-0.0249373	0	0	0	0	0	0	0	0	0
2020	2439	0.180369	0	0.0958219	0.165827	0	0	-1.91355	0.830408	0.28304	62.8306	0.121867	0.0178614	-0.0330277	0	0	0	0	0	0	0	0	0
2017	2440	0.39146	0	0.321191	0.330353	0	0	-2.3764	0.393679	0.19436	82.5246	0.444288	0.124957	0.202754	0	0	0	0	0	0	0	0	0
2018	2440	0.0672117	0	0.0359126	0.0650493	0	0	-2.43084	0.443372	0.184671	80.7944	-0.0723196	0.212737	-0.0829298	0	0	0	0	0	0	0	0	0
2019	2440	0.00759356	0	0.0927503	0.00756487	0	0	-2.47112	0.515919	0.175679	69.8649	0.10655	0.0643843	0.13927	0	0	0	0	0	0	0	0	0
2020	2440	-0.197299	0	-0.0881304	-0.219772	1	0	-2.3227	0.775532	0.177391	47.4645	-0.0370783	-0.170676	0.0342932	-0.219772	-0.17044	0.510466	0	-0.0389857	0	-0.000706953	-10.4314	0
2017	2444	0.187962	0	0.228097	0.172239	0	0	-2.17523	0.615523	0.230729	68.9044	0.228212	0.229129	0.172589	0	0	0	0	0	0	0	0	0
2018	2444	0.386408	0	0.481353	0.326716	0	0	-2.26014	0.4472	0.265044	64.3606	0.51939	0.319128	0.277538	0	0	0	0	0	0	0	0	0
2019	2444	0.116399	0	0.277022	0.110108	0	0	-2.33175	0.518948	0.315838	62.8619	0.220271	0.404204	0.181771	0	0	0	0	0	0	0	0	0
2020	2444	0.289636	0	0.0396832	0.25436	0	0	-2.44963	0.470492	0.339263	50.4809	0.0537913	0.0709451	-0.0827082	0	0	0	0	0	0	0	0	0
2014	2454	0.284065	1	0.266675	0.25003	0	0	-2.53307	0.393675	0.344732	77.61	0.3724	-0.0174426	0.277289	0	0	0	0	0	0	0	0	0
2015	2454	0.187449	0	0.133234	0.171808	0	0	-2.11312	0.375815	0.387265	81.2794	0.150274	0.0871749	-0.441713	0	0	0	0	0	0	0	0	0
2016	2454	0.0781412	0	0.232353	0.0752385	0	0	-2.14045	0.397032	0.39265	70.7568	0.21363	0.276598	0.165707	0	0	0	0	0	0	0	0	0
2017	2454	0.289597	0	0.152667	0.25433	0	0	-2.37371	0.3887	0.452687	68.112	0.14332	0.187454	0.12225	0	0	0	0	0	0	0	0	0
2018	2454	-0.116154	0	0.0419658	-0.123473	1	0	-2.29014	0.470135	0.39298	62.9324	0.05913	-0.0372701	0.0990408	-0.123473	-0.0580488	0.28277	0	-0.0485223	0	-0.000768331	-7.77043	0
2019	2454	-0.0764177	0	-0.0681404	-0.0794954	1	1	-2.41233	0.533602	0.357762	58.985	-0.0761461	-0.0291204	0.125597	-0.0794954	-0.0424189	0.191769	-0.0794954	-0.0284405	0	-0.0011673	-4.68903	0
2020	2454	-0.00650733	0	-0.0987352	-0.0065286	1	1	-2.47217	0.660219	0.377327	50.3661	-0.0729032	-0.182746	-0.00650569	-0.0065286	-0.00431031	0.0161398	-0.0065286	-0.00246342	0	-8.76943e-06	-0.32882	0
2014	2456	1.1405	0	0.534171	0.761038	0	0	-2.33829	-0.319386	0.588883	53.4709	0.526994	0.680851	0.533093	0	0	0	0	0	0	0	0	0
2015	2456	-0.0505343	0	0.0350765	-0.0518559	1	0	-1.87367	-0.140835	0.624102	48.4795	0.0468631	-0.0858102	-0.365916	-0.0518559	0.00730311	0.0971608	0	-0.0323634	0	-0.000329695	-2.51394	0
2016	2456	0.445927	1	0.132443	0.368751	0	0	-2.28434	-0.132205	0.656888	44.5382	0.131033	0.0627377	0.17295	0	0	0	0	0	0	0	0	0
2017	2456	0.263385	0	0.233013	0.233795	0	0	-2.08926	-0.0914396	0.702046	46.3005	0.204417	0.617777	-0.224464	0	0	0	0	0	0	0	0	0
2018	2456	0.273794	0	0.179564	0.242	0	0	-2.31274	-0.12558	0.770781	46.1211	0.260841	0.324759	0.242317	0	0	0	0	0	0	0	0	0
2019	2456	0.207499	0	-0.0195687	0.188551	0	0	-2.65783	-0.247975	0.72934	45.5946	-0.0974636	0.322256	0.05908	0	0	0	0	0	0	0	0	0
2020	2456	-0.0697352	0	-0.0127553	-0.072286	1	0	-2.87394	-0.345443	0.737122	34.0382	-0.184199	0.331459	0.104206	-0.072286	0.0249707	0.207746	0	-0.0532836	0	-0.000176081	-2.46049	0
2015	2458	-0.282248	0	0.101342	-0.331632	1	0	-0.773919	1.06605	0.816818	74.1151	0.153372	-0.200782	0.114209	-0.331632	-0.353537	0.256656	0	-0.270883	0	-0.00175345	-24.5789	0
2016	2458	1.66616	0	0.0473385	0.980638	0	0	-1.72521	0.184234	0.23883	68.8552	-0.0168181	0.296479	-0.0461748	0	0	0	0	0	0	0	0	0
2017	2458	-0.539344	0	0.135239	-0.897915	1	0	-0.712226	1.18383	0.428636	68.5984	0.0800514	0.358966	-0.0350558	-0.897915	-1.06298	0.639518	0	-0.384879	0	-0.0052598	-61.5955	0
2018	2458	1.24422	0	0.0384335	0.808359	0	0	-1.51748	0.450136	0.305443	65.2761	0.155856	-0.484437	0.152754	0	0	0	0	0	0	0	0	0
2019	2458	1.43262	0	0.461628	0.888968	0	0	-2.20649	0.144554	0.128862	73.3964	0.324998	1.0319	0.124975	0	0	0	0	0	0	0	0	0
2020	2458	-0.511366	0	0.0228314	-0.716142	1	0	-1.34745	0.980626	0.310948	57.0683	0.163803	-0.603622	0.0208708	-0.716142	-0.702267	0.964962	0	-0.222683	0	-0.00182837	-40.869	0
2017	2460	0.541231	0	0.341914	0.432581	0	0	-2.57835	0.601494	0.494547	71.6175	0.248033	0.819885	0.0219541	0	0	0	0	0	0	0	0	0
2018	2460	0.141541	0	0.120284	0.132379	0	0	-2.3874	0.994009	0.410004	61.107	0.442006	0.851761	0.11859	0	0	0	0	0	0	0	0	0
2019	2460	0.067515	1	0.379277	0.0653335	0	0	-2.40039	0.978612	0.40827	57.1952	-0.310861	0.0230929	-0.363209	0	0	0	0	0	0	0	0	0
2020	2460	0.0341212	1	0.14626	0.033552	0	0	-2.30095	1.38287	0.390637	49.8661	0.796699	-0.855211	0.663684	0	0	0	0	0	0	0	0	0
2014	2461	0.0521429	0	0.123975	0.050829	0	0	-1.72205	0.578559	0.464942	70.0471	0.172729	0.040611	0.115702	0	0	0	0	0	0	0	0	0
2015	2461	-0.00193127	0	0.143298	-0.00193314	1	0	-1.76228	0.611882	0.470705	58.8959	0.216228	0.0553288	0.258401	-0.00193314	-0.00118285	0.00340673	0	-0.000909937	0	-1.22907e-05	-0.113854	0
2016	2461	0.00739907	0	0.130103	0.00737183	0	0	-1.9458	0.624347	0.459453	55.0437	0.181656	-0.0337699	0.357833	0	0	0	0	0	0	0	0	0
2017	2461	0.0622678	0	-0.105448	0.0604061	0	0	-2.19359	1.09982	0.293008	56.4044	-0.228548	0.167666	-0.0411152	0	0	0	0	0	0	0	0	0
2018	2461	0.0732514	0	0.0638435	0.0706928	0	0	-2.13652	1.1048	0.322099	56.4648	0.0412545	0.0629081	-0.0865407	0	0	0	0	0	0	0	0	0
2019	2461	0.0505803	0	0.0382001	0.0493427	0	0	-2.19683	1.04122	0.281994	52.2222	0.147684	-0.161227	0.15865	0	0	0	0	0	0	0	0	0
2020	2461	0.00132982	0	-0.0598742	0.00132894	0	0	-2.23157	1.11881	0.309414	41.5601	-0.0842606	0.0108827	-0.0508415	0	0	0	0	0	0	0	0	0
2014	2462	0.572156	0	0.459957	0.452448	0	0	-3.64674	-0.203252	0.631736	119.634	0.402035	0.531646	0.130747	0	0	0	0	0	0	0	0	0
2015	2462	0.471574	0	0.397545	0.386332	0	0	-3.74659	-0.331387	0.625939	113.173	0.31162	0.285376	0.0249717	0	0	0	0	0	0	0	0	0
2016	2462	0.338025	0	0.156933	0.291194	0	0	-3.94365	-0.396595	0.602246	103.959	0.176479	0.157986	0.0822974	0	0	0	0	0	0	0	0	0
2017	2462	0.297799	0	0.219032	0.26067	0	0	-4.00806	-0.436276	0.652654	89.5683	0.244825	0.25367	0.0484843	0	0	0	0	0	0	0	0	0
2018	2462	0.261325	0	0.238103	0.232163	0	0	-4.19267	-0.503942	0.655984	85.5042	0.155243	0.331091	0.107669	0	0	0	0	0	0	0	0	0
2019	2462	0.23534	0	0.188496	0.211347	0	0	-4.31688	-0.531666	0.622404	73.5526	0.195274	0.166406	0.108109	0	0	0	0	0	0	0	0	0
2020	2462	0.0482077	0	-0.0734631	0.0470817	0	0	-4.34026	-0.498006	0.62331	62.8306	-0.0867272	-0.0460567	-0.110438	0	0	0	0	0	0	0	0	0
2017	2463	0.220685	0	0.267085	0.199412	0	0	-1.80893	0.258623	0.417886	70.112	0.276447	0.147937	0.210879	0	0	0	0	0	0	0	0	0
2018	2463	0.188068	1	0.125006	0.172328	0	0	-2.03812	0.182592	0.392345	67.6704	0.120864	0.148802	0.177735	0	0	0	0	0	0	0	0	0
2019	2463	0.296833	1	0.224733	0.259925	0	0	-2.23631	0.144434	0.376648	62.6	0.219921	0.332883	0.158179	0	0	0	0	0	0	0	0	0
2014	2465	0.754305	0	0.470264	0.562073	0	0	-1.9322	1.05563	0.365519	70.0471	0.51472	0.202802	0.0138978	0	0	0	0	0	0	0	0	0
2015	2465	0.288694	0	0.218396	0.253629	0	0	-1.90642	0.955305	0.297002	58.8959	0.295816	-0.0283723	0.0163508	0	0	0	0	0	0	0	0	0
2016	2465	0.0820041	1	0.200508	0.078815	0	0	-1.56858	0.974147	0.339573	55.0437	0.111529	0.464539	-0.305188	0	0	0	0	0	0	0	0	0
2017	2465	-0.186141	1	0.186433	-0.205968	1	0	-1.27497	1.26145	0.275228	56.4044	0.280416	-0.0211902	0.192764	-0.205968	-0.259817	0.262603	0	-0.056688	-0.205968	-0.001876	-11.6175	-11.6175
2018	2465	0.214114	1	-0.0115429	0.194015	0	0	-1.65154	1.04071	0.232091	56.4648	-0.0241144	-0.0871429	0.158463	0	0	0	0	0	0	0	0	0
2019	2465	0.132024	0	-0.00811061	0.124007	0	0	-1.71188	1.04323	0.232038	52.2222	-0.0127193	-0.032315	-0.0763924	0	0	0	0	0	0	0	0	0
2020	2465	0.111774	0	-0.00799533	0.105957	0	0	-1.89518	1.00774	0.252967	41.5601	0.00158082	-0.0764176	0.0789315	0	0	0	0	0	0	0	0	0
2017	2468	0.28101	1	0.309743	0.247649	0	0	-2.19344	-0.362455	0.230779	57.4727	0.349199	0.648325	-0.199847	0	0	0	0	0	0	0	0	0
2018	2468	0.344132	1	0.00747913	0.295748	0	0	-2.46186	-0.360324	0.278129	52.8085	-0.00615686	0.0529275	-0.0334792	0	0	0	0	0	0	0	0	0
2019	2468	0.357135	1	0.182321	0.305376	0	0	-3.03149	-0.510692	0.335195	49.6727	0.119445	0.424543	0.383713	0	0	0	0	0	0	0	0	0
2020	2468	-0.0659574	1	-0.0162566	-0.0682332	1	0	-3.09901	-0.301561	0.445733	43.3388	-0.00292018	-0.0690385	0.132845	-0.0682332	0.0205765	0.211455	0	-0.0304138	-0.0682332	-0.000219489	-2.95715	-2.95715
2014	2474	-0.00802005	1	0.0695523	-0.00805238	1	0	-1.89096	1.03611	0.195577	58.8006	0.0527764	0.204689	-0.032825	-0.00805238	-0.00834311	0.0152268	0	-0.00157486	-0.00805238	-7.60909e-05	-0.473484	-0.473484
2015	2474	0.0422809	1	-0.0197374	0.0414115	0	0	-1.92027	1.1175	0.275122	51.7167	0.12089	0.0800276	0.108769	0	0	0	0	0	0	0	0	0
2016	2474	0.126668	1	0.17217	0.119264	0	0	-1.9946	1.11154	0.338254	49.3115	0.118886	0.133069	0.0739108	0	0	0	0	0	0	0	0	0
2017	2474	0.0560957	1	0.018755	0.0545788	0	0	-1.97269	1.2512	0.446749	51.7787	0.172788	-0.00609027	0.0962144	0	0	0	0	0	0	0	0	0
2018	2474	0.0949908	1	0.235618	0.090746	0	0	-2.06926	1.13484	0.420882	50.1127	0.177857	0.0442513	0.183693	0	0	0	0	0	0	0	0	0
2019	2474	-0.104821	1	0.119857	-0.110731	1	0	-1.92782	1.33314	0.438822	44.9369	0.0952279	0.044305	0.0644858	-0.110731	-0.14762	0.21347	0	-0.0485912	-0.110731	-0.00175604	-4.97592	-4.97592
2020	2474	0.00433464	1	-0.208096	0.00432527	0	0	-2.02935	1.3742	0.449009	39.276	-0.05979	-0.111584	0.0375089	0	0	0	0	0	0	0	0	0
2014	2475	0.588958	1	0.482641	0.463078	0	0	-0.768675	0.283943	0.487779	53.4709	0.502974	0.687862	0.240908	0	0	0	0	0	0	0	0	0
2015	2475	0.389743	1	0.215597	0.329119	0	0	-0.97603	0.13345	0.492626	48.4795	0.22701	0.0204175	0.105244	0	0	0	0	0	0	0	0	0
2016	2475	0.357326	1	0.248657	0.305517	0	0	-1.11606	0.420414	0.42114	44.5382	0.235556	0.19854	0.0700617	0	0	0	0	0	0	0	0	0
2017	2475	0.658561	1	0.440115	0.50595	0	0	-1.42969	0.163697	0.482074	46.3005	0.445057	0.54457	0.252733	0	0	0	0	0	0	0	0	0
2018	2475	0.570569	1	0.287012	0.451438	0	0	-1.52072	0.0163641	0.542421	46.1211	0.26429	0.661461	-0.0961246	0	0	0	0	0	0	0	0	0
2019	2475	0.743832	1	0.454889	0.556085	0	0	-1.51596	-0.235924	0.559526	45.5946	0.439094	0.69593	-0.121751	0	0	0	0	0	0	0	0	0
2020	2475	0.479634	1	0.307802	0.391795	0	0	-1.67993	-0.278545	0.558558	34.0382	0.285701	0.392991	0.0578755	0	0	0	0	0	0	0	0	0
2015	2479	-0.228745	1	0.204284	-0.259736	1	0	-2.93925	0.550312	0.371644	79.4548	0.190298	0.227899	-0.741475	-0.259736	-0.142936	0.76343	0	-0.0965295	-0.259736	-0.00159161	-20.6373	-20.6373
2016	2479	-0.061724	1	0.229585	-0.0637111	1	1	-2.82744	0.646034	0.376705	71.9754	0.309123	0.0979799	0.260991	-0.0637111	-0.0411596	0.180139	-0.0637111	-0.0240003	-0.0637111	-0.000573729	-4.58564	-4.58564
2017	2479	0.231297	0	0.184402	0.208068	0	0	-2.98365	0.42827	0.374684	68.9044	0.184803	0.165723	0.132915	0	0	0	0	0	0	0	0	0
2018	2479	-0.0942357	0	0.0783937	-0.0989761	1	0	-2.86933	0.663582	0.313915	64.3606	0.0507189	0.139474	0.0353703	-0.0989761	-0.0656788	0.283995	0	-0.03107	0	-0.000742902	-6.37016	0
2019	2479	0.367162	0	0.300445	0.312737	0	0	-2.87712	0.793808	0.491554	62.8619	0.355482	0.203491	0.0503781	0	0	0	0	0	0	0	0	0
2020	2479	0.131351	0	0.19266	0.123413	0	0	-3.17709	0.870701	0.589829	50.4809	0.198192	0.175724	0.37483	0	0	0	0	0	0	0	0	0
2014	2482	0.126177	0	0.249359	0.118828	0	0	-3.42059	0.146054	0.621862	53.4709	0.258586	0.190899	0.016429	0	0	0	0	0	0	0	0	0
2015	2482	-0.181647	0	0.218203	-0.200462	1	0	-3.17163	0.533522	0.565035	48.4795	0.224842	0.27512	0.176335	-0.200462	-0.106951	0.635792	0	-0.113268	0	-0.00127452	-9.71829	0
2016	2482	0.262487	0	0.192981	0.233084	0	0	-3.2613	0.449093	0.602219	44.5382	0.100619	0.360701	-0.042839	0	0	0	0	0	0	0	0	0
2017	2482	0.239573	0	0.0475504	0.214767	0	0	-3.26418	0.235533	0.566398	46.3005	0.052647	0.160452	-0.159288	0	0	0	0	0	0	0	0	0
2018	2482	0.148574	0	0.402248	0.138521	0	0	-3.24261	0.375871	0.659778	46.1211	0.644593	-0.34877	0.484467	0	0	0	0	0	0	0	0	0
2019	2482	-0.0938613	0	-0.0571825	-0.0985629	1	0	-3.48504	0.627891	0.711313	45.5946	-0.013077	-0.306172	0.327994	-0.0985629	-0.0618868	0.343496	0	-0.070109	0	-0.000863494	-4.49393	0
2020	2482	-0.0613033	0	-0.00930636	-0.0632628	1	1	-3.41059	0.647956	0.728255	34.0382	-0.0194979	-0.00652123	-0.0306907	-0.0632628	-0.0409916	0.215764	-0.0632628	-0.0460715	0	-0.000154102	-2.15336	0
2017	2491	0.021415	0	0.233772	0.0211889	0	0	-2.33872	0.71498	0.462787	71.3607	0.316853	0.210231	0.218033	0	0	0	0	0	0	0	0	0
2018	2491	0.0503756	0	0.196137	0.0491478	0	0	-2.45577	0.832048	0.509421	69.7296	0.183076	0.119523	0.251002	0	0	0	0	0	0	0	0	0
2019	2491	-0.203959	0	0.029136	-0.228105	1	0	-2.1813	0.875086	0.655873	66.2252	0.0620767	-0.100122	0.0156997	-0.228105	-0.199611	0.497565	0	-0.149608	0	-0.00145155	-15.1063	0
2020	2491	0.0134976	0	-0.262485	0.0134073	0	0	-2.51642	0.819755	0.649374	53.5574	-0.232037	-0.207466	0.0897711	0	0	0	0	0	0	0	0	0
2014	2493	0.0836211	0	0.152123	0.0803083	0	0	-3.89754	-0.0365734	0.716301	87.6454	0.138672	0.293354	0.093022	0	0	0	0	0	0	0	0	0
2015	2493	-0.0986177	1	0.168583	-0.103826	1	0	-3.77225	0.267653	0.656219	79.4548	0.161044	0.146914	0.139584	-0.103826	-0.0277893	0.391657	0	-0.0681325	-0.103826	-0.000636224	-8.24946	-8.24946
2016	2493	0.586856	1	0.0842872	0.461754	0	0	-4.28886	-0.112949	0.636332	71.9754	0.0527639	0.365632	0.107623	0	0	0	0	0	0	0	0	0
2017	2493	0.550103	1	0.429119	0.438321	0	0	-4.49279	-0.128058	0.585103	68.9044	0.421516	0.350154	0.187094	0	0	0	0	0	0	0	0	0
2018	2493	0.296227	1	0.442183	0.259458	0	0	-4.35766	0.283701	0.705318	64.3606	0.489649	0.189398	0.095014	0	0	0	0	0	0	0	0	0
2019	2493	-0.097619	1	0.28443	-0.102718	1	0	-4.07904	0.794428	0.77234	62.8619	0.30261	0.19457	0.1267	-0.102718	-0.0816024	0.418993	0	-0.0793336	-0.102718	-0.000966897	-6.45707	-6.45707
2020	2493	0.300184	1	0.276092	0.262506	0	0	-4.11317	0.811629	0.710742	50.4809	0.293755	0.0834274	0.0653673	0	0	0	0	0	0	0	0	0
2014	2498	-0.0353257	1	-0.128882	-0.0359647	1	0	-3.1209	0.239299	0.283909	89.5374	-0.232607	0.0585623	-0.152753	-0.0359647	-0.00860634	0.112242	0	-0.0102107	-0.0359647	-0.000239589	-3.22019	-3.22019
2015	2498	-0.100593	1	0.0867544	-0.106019	1	1	-2.80889	0.398768	0.334025	83.7151	0.179627	0.0572518	-0.0264524	-0.106019	-0.0422772	0.297797	-0.106019	-0.0354131	-0.106019	-0.00056056	-8.87542	-8.87542
2016	2498	-0.00790098	1	0.0569404	-0.00793236	1	1	-2.77776	0.441811	0.310281	76.3005	0.0442624	0.0744622	0.0210559	-0.00793236	-0.0035046	0.0220342	-0.00793236	-0.00246126	-0.00793236	-5.4673e-05	-0.605243	-0.605243
2017	2498	0.146647	1	-0.0187843	0.136842	0	0	-2.90802	0.271435	0.255354	73.8798	0.060185	-0.0950009	0.0535971	0	0	0	0	0	0	0	0	0
2018	2498	0.173487	1	0.153042	0.15998	0	0	-3.10938	0.176554	0.292313	67.6789	0.221072	-0.0477854	0.262473	0	0	0	0	0	0	0	0	0
2019	2498	0.109807	1	0.165345	0.104186	0	0	-3.10535	0.0286315	0.205287	73.7868	0.218656	0.00187247	0.110401	0	0	0	0	0	0	0	0	0
2020	2498	0.124953	1	0.0423638	0.117741	0	0	-3.2084	0.0776197	0.247246	56.4153	0.115774	0.0236728	0.10107	0	0	0	0	0	0	0	0	0
2014	2503	-0.248556	0	0.10969	-0.285759	1	0	-1.99393	0.814442	0.265118	69.0388	0.107741	0.10572	-0.0524304	-0.285759	-0.232734	0.569782	0	-0.0757599	0	-0.00210494	-19.7285	0
2015	2503	0.51852	0	0.202166	0.417736	0	0	-2.23009	0.615587	0.366526	57.8022	0.210101	0.182841	0.0284366	0	0	0	0	0	0	0	0	0
2016	2503	2.05468	0	0.111964	1.1598	0	0	-3.33869	0.128983	0.274047	54.8607	0.0440049	0.294554	-0.00721797	0	0	0	0	0	0	0	0	0
2017	2503	1.90141	0	0.158965	1.0652	0	0	-4.29986	-0.575667	0.422566	58.0464	0.123465	0.243648	0.0193978	0	0	0	0	0	0	0	0	0
2018	2503	0.00930675	0	0.156846	0.00926371	0	0	-4.31841	-0.602144	0.450737	56.9155	0.112305	0.243553	0.121588	0	0	0	0	0	0	0	0	0
2019	2503	-0.30084	0	-0.227666	-0.357875	1	0	-4.30163	-0.136374	0.491261	54.2462	-0.263341	-0.15477	0.077928	-0.357875	0.0488048	1.53945	0	-0.17581	0	-0.00313529	-19.4134	0
2020	2503	-0.33369	0	-0.25092	-0.406	1	1	-4.05674	0.200855	0.61574	40.4973	-0.194308	-0.364122	-0.033097	-0.406	-0.0815472	1.64704	-0.406	-0.249991	0	-0.000988974	-16.4419	0
2015	2505	2.05468	0	-0.0651454	1.8894	0	0	-4.07981	0.766155	0.30276	77.2712	-0.296247	0.326168	0.198524	0	0	0	0	0	0	0	0	0
2016	2505	0.609142	0	1.27406	0.475701	0	0	-3.60495	0.96713	0.646025	66.694	1.36673	1.05418	0.415233	0	0	0	0	0	0	0	0	0
2017	2505	0.989019	0	0.344812	0.687642	0	0	-3.40192	0.231144	0.593529	67.9016	0.0723651	0.681569	-0.741475	0	0	0	0	0	0	0	0	0
2018	2505	0.0821483	0	0.169239	0.0789482	0	0	-4.13992	0.0272193	0.608547	62.0901	-0.819864	0.591055	-0.160587	0	0	0	0	0	0	0	0	0
2019	2505	0.0069699	0	0.0819626	0.00694572	0	0	-3.92457	-0.0235414	0.592303	60.7988	1.16355	-0.461353	0.941158	0	0	0	0	0	0	0	0	0
2020	2505	-0.00310069	0	0.00947439	-0.0031055	1	0	-3.86385	0.0808197	0.555013	48.5984	0.107965	-0.0224074	0.0503264	-0.0031055	-0.000250986	0.0119992	0	-0.0017236	0	-1.4532e-05	-0.150922	0
2017	2506	0.201248	0	0.109424	0.183361	0	0	-3.49261	0.341006	0.793129	68.112	0.263026	-0.163007	0.287752	0	0	0	0	0	0	0	0	0
2018	2506	-0.22537	0	-0.119673	-0.25537	1	0	-3.47326	0.519998	0.772221	62.9324	-0.300291	0.179583	-0.0642059	-0.25537	-0.132792	0.886968	0	-0.197202	0	-0.00158909	-16.071	0
2019	2506	-0.224065	0	-0.282888	-0.253687	1	1	-3.53976	0.613782	0.723078	58.985	-0.285465	-0.253915	0.0348275	-0.253687	-0.155709	0.897991	-0.253687	-0.183436	0	-0.0037251	-14.9637	0
2020	2506	-0.31402	0	-0.380435	-0.376907	1	1	-3.81176	0.840128	0.687265	50.3661	-0.692488	-0.0366399	-0.043223	-0.376907	-0.316651	1.43668	-0.376907	-0.259035	0	-0.000506274	-18.9834	0
2017	2507	0.35638	0	0.151803	0.304819	0	0	-1.83315	0.491129	0.223956	68.8388	0.165666	-0.104798	-0.360364	0	0	0	0	0	0	0	0	0
2018	2507	0.259246	0	0.159207	0.230513	0	0	-1.98498	0.44199	0.170262	61.4197	0.11879	0.44896	0.0400778	0	0	0	0	0	0	0	0	0
2019	2507	0.0393027	0	0.0500635	0.03855	0	0	-2.03232	0.524618	0.146006	58.991	0.0504177	-0.0372615	0.0592048	0	0	0	0	0	0	0	0	0
2020	2507	0.142317	0	0.127063	0.133059	0	0	-2.07766	0.557679	0.140606	51.5328	0.149026	-0.00989265	0.0612796	0	0	0	0	0	0	0	0	0
2014	2517	-0.0387095	0	0.00407918	-0.0394786	1	0	-0.419309	0.905699	0.275612	57.2687	0.0312785	0.0642484	0.170981	-0.0394786	-0.0357558	0.0165537	0	-0.0108808	0	-0.000373053	-2.26089	0
2015	2517	2.05468	0	0.745415	1.94376	0	0	-3.16755	-0.546138	0.433091	49.0904	0.746742	0.00181684	1.06378	0	0	0	0	0	0	0	0	0
2016	2517	0.162945	0	0.244333	0.150955	0	0	-3.4335	0.400176	0.165426	45.9454	0.25098	0.551681	0.366099	0	0	0	0	0	0	0	0	0
2017	2517	0.152009	0	0.0349858	0.141507	0	0	-3.31212	0.666729	0.169143	53.7541	-0.00037032	0.166024	-0.263524	0	0	0	0	0	0	0	0	0
2018	2517	-0.271301	0	0.517813	-0.316494	1	0	-2.83201	0.984128	0.156154	53.2817	0.481386	0.830603	0.317641	-0.316494	-0.311471	0.896316	0	-0.0494218	0	-0.00321905	-16.8634	0
2019	2517	-0.108103	0	0.217829	-0.114405	1	1	-2.69264	0.635325	0.2448	47.7237	0.118278	0.572628	0.0932953	-0.114405	-0.0726841	0.308051	-0.114405	-0.0280062	0	-0.00181429	-5.45981	0
2020	2517	-0.242375	0	-0.269019	-0.277566	1	1	-2.56164	0.831575	0.151225	39.9399	-0.309915	-0.226495	-0.163235	-0.277566	-0.230817	0.711026	-0.277566	-0.041975	0	-0.000908083	-11.086	0
2014	2523	0.0898336	0	0.0115212	0.0860251	0	0	-1.63874	1.06298	0.2168	97.8089	0.0743335	0.0314374	0.182257	0	0	0	0	0	0	0	0	0
2015	2523	0.826219	0	0.435941	0.602247	0	0	-1.8792	1.11348	0.347866	77.8164	0.447526	0.319033	0.0854244	0	0	0	0	0	0	0	0	0
2016	2523	0.351394	0	0.219493	0.301136	0	0	-2.16474	0.885449	0.358757	73.5847	0.277386	0.241917	0.261783	0	0	0	0	0	0	0	0	0
2017	2523	0.00569756	0	0.18242	0.00568139	0	0	-2.15645	0.992468	0.356493	75.3907	0.139982	0.201013	0.126006	0	0	0	0	0	0	0	0	0
2018	2523	0.128516	0	0.117164	0.120904	0	0	-2.29909	0.94292	0.395339	66.5887	0.26603	0.0191107	0.287778	0	0	0	0	0	0	0	0	0
2019	2523	-0.0513563	0	0.0564948	-0.052722	1	0	-2.08506	1.00305	0.387497	71.8378	-0.097905	0.119357	-0.259324	-0.052722	-0.0528826	0.109928	0	-0.0204296	0	-0.000435034	-3.78744	0
2020	2523	0.125697	0	0.0316166	0.118402	0	0	-2.26438	0.981942	0.434955	55.5929	0.124691	-0.121396	0.185655	0	0	0	0	0	0	0	0	0
2014	2527	0.304336	1	0.357755	0.265694	0	0	-1.94237	0.639864	0.175205	77.61	0.332722	0.485519	-0.00954192	0	0	0	0	0	0	0	0	0
2015	2527	0.154748	1	0.242612	0.143882	0	0	-1.97413	0.817468	0.343794	81.2794	0.296393	-0.125069	0.184211	0	0	0	0	0	0	0	0	0
2016	2527	0.809229	1	0.157354	0.592901	0	0	-2.5309	0.487172	0.387199	70.7568	0.130311	0.381885	0.0941653	0	0	0	0	0	0	0	0	0
2017	2527	0.248314	1	0.233531	0.221794	0	0	-2.6658	0.609644	0.524584	68.112	0.198249	0.395677	0.111315	0	0	0	0	0	0	0	0	0
2018	2527	0.0327248	1	0.0352456	0.0322007	0	0	-2.75047	0.635618	0.512042	62.9324	0.060383	-0.0748153	0.112878	0	0	0	0	0	0	0	0	0
2019	2527	0.00539821	1	0.0525943	0.00538369	0	0	-2.67055	0.587206	0.49186	58.985	0.0240108	0.122698	-0.0613289	0	0	0	0	0	0	0	0	0
2020	2527	0.119722	1	0.0856604	0.113081	0	0	-2.75701	0.426903	0.459637	50.3661	0.0438169	0.292222	0.017181	0	0	0	0	0	0	0	0	0
2014	2529	-0.181527	1	0.0333991	-0.200315	1	0	-1.0686	1.70306	0.122922	58.8006	-0.0212835	0.0667357	0.257544	-0.200315	-0.341149	0.214057	0	-0.0246232	-0.200315	-0.00189288	-11.7787	-11.7787
2015	2529	0.113403	0	-0.101621	0.107421	0	0	-1.14687	1.66846	0.181649	51.7167	-0.196369	0.0772651	-0.225558	0	0	0	0	0	0	0	0	0
2016	2529	-0.108324	0	0.0932553	-0.114653	1	0	-0.919772	2.22449	0.177871	49.3115	0.0995349	0.0828187	-0.0130597	-0.114653	-0.255044	0.105454	0	-0.0203934	0	-0.00115476	-5.6537	0
2017	2529	0.326641	0	0.161381	0.28265	0	0	-1.17469	1.94232	0.174439	51.7787	0.182732	0.123326	0.154969	0	0	0	0	0	0	0	0	0
2018	2529	-0.116337	0	0.161407	-0.12368	1	0	-1.10099	2.07786	0.274965	50.1127	0.356719	-0.316978	0.40676	-0.12368	-0.256989	0.13617	0	-0.0340076	0	-0.00125794	-6.19792	0
2019	2529	-0.0952502	0	-0.142922	-0.100097	1	1	-1.03264	1.90773	0.438712	44.9369	-0.141063	-0.281755	-0.109274	-0.100097	-0.190958	0.103365	-0.100097	-0.0439137	0	-0.00158739	-4.49805	0
2020	2529	0.379753	0	-0.242861	0.321905	0	0	-1.69931	1.41343	0.305733	39.276	-0.349654	0.196709	-0.00435726	0	0	0	0	0	0	0	0	0
2017	2537	0.516932	0	0.454964	0.41669	0	0	-2.41365	1.55707	0.630634	73.8798	0.24329	1.04557	0.408449	0	0	0	0	0	0	0	0	0
2018	2537	0.254049	0	0.0226611	0.226378	0	0	-2.48851	0.632594	0.297865	67.6789	0.243704	-0.299893	0.0921542	0	0	0	0	0	0	0	0	0
2019	2537	0.0581891	0	0.199772	0.0565591	0	0	-2.6353	0.230445	0.415572	73.7868	0.113002	0.295636	0.203253	0	0	0	0	0	0	0	0	0
2020	2537	0.192567	0	-0.27113	0.176108	0	0	-2.85276	0.092077	0.41409	56.4153	-0.198821	-0.433535	-0.157462	0	0	0	0	0	0	0	0	0
2017	2542	0.210516	0	0.0833796	0.191047	0	0	-2.3978	0.8972	0.492495	89.5683	0.0338724	0.180841	0.0526083	0	0	0	0	0	0	0	0	0
2018	2542	0.276148	0	0.273038	0.243846	0	0	-2.62796	0.86941	0.542878	85.5042	0.369115	0.053942	0.355418	0	0	0	0	0	0	0	0	0
2019	2542	0.15053	0	0.0468526	0.140223	0	0	-3.018	0.78709	0.539615	73.5526	0.0337364	0.0911216	0.283664	0	0	0	0	0	0	0	0	0
2020	2542	0.381072	0	0.106711	0.32286	0	0	-3.29647	0.627308	0.613337	62.8306	0.114087	0.0821288	0.0696788	0	0	0	0	0	0	0	0	0
2014	2543	0.0772481	1	-0.24309	0.0744098	0	0	-2.13445	-0.0572993	0.313009	66.6371	0.0152791	0.0216346	0.0806807	0	0	0	0	0	0	0	0	0
2015	2543	0.053926	1	0.120175	0.0525222	0	0	-2.18126	0.0150895	0.337139	58.6301	0.0726029	0.227456	0.0668807	0	0	0	0	0	0	0	0	0
2016	2543	0.183028	1	0.317482	0.168077	0	0	-2.33382	0.0260558	0.425766	58.2678	0.451311	-0.0377454	0.435794	0	0	0	0	0	0	0	0	0
2017	2543	0.317055	1	0.203315	0.275398	0	0	-2.47691	-0.00335939	0.512199	63.265	0.175429	0.292825	0.0430948	0	0	0	0	0	0	0	0	0
2018	2543	0.0584715	1	0.131988	0.0568259	0	0	-2.54068	-0.0167243	0.493057	58.2141	0.219855	-0.193853	0.226805	0	0	0	0	0	0	0	0	0
2019	2543	-0.100402	1	0.0743666	-0.105808	1	0	-2.48319	0.112921	0.438461	54.1111	0.157576	-0.249887	0.205898	-0.105808	-0.011948	0.262741	0	-0.0463926	-0.105808	-0.000926966	-5.72538	-5.72538
2020	2543	0.00804409	1	0.0622481	0.00801191	0	0	-2.54806	0.219016	0.478477	40.6776	0.0421615	0.0304902	0.0990366	0	0	0	0	0	0	0	0	0
2014	2544	0.155502	1	0.0297373	0.144535	0	0	-1.7456	0.417916	0.615682	70.0471	0.126144	0.19494	0.0294786	0	0	0	0	0	0	0	0	0
2015	2544	0.178207	1	0.183452	0.163994	0	0	-1.8397	0.426252	0.649788	58.8959	0.0853527	-0.0843523	0.0154379	0	0	0	0	0	0	0	0	0
2016	2544	0.175404	1	0.135581	0.161612	0	0	-1.95441	0.342416	0.651003	55.0437	0.133209	0.0509461	0.0862899	0	0	0	0	0	0	0	0	0
2017	2544	1.21725	1	0.622412	0.796269	0	0	-2.17081	0.0570354	0.654542	56.4044	0.541887	0.737614	-0.0380986	0	0	0	0	0	0	0	0	0
2018	2544	0.0485644	1	-0.0472493	0.047422	0	0	-2.27774	0.121164	0.699179	56.4648	0.0569436	0.213709	0.11646	0	0	0	0	0	0	0	0	0
2019	2544	-0.00671324	1	0.100381	-0.00673588	1	0	-2.26464	0.210736	0.716657	52.2222	0.0440201	-0.069568	0.0376591	-0.00673588	-0.00141949	0.0152543	0	-0.00482732	-0.00673588	-5.90119e-05	-0.351762	-0.351762
2020	2544	0.0111158	0	-0.00159882	0.0110545	0	0	-2.29034	0.368024	0.601255	41.5601	-0.00165393	0.0374974	0.0129904	0	0	0	0	0	0	0	0	0
2014	2545	-0.414074	1	-0.142538	-0.534562	1	0	-1.46186	1.39635	0.285131	92.1191	-0.0952115	-0.160945	-0.0644267	-0.534562	-0.746437	0.781453	0	-0.15242	-0.534562	-0.00356114	-49.2434	-49.2434
2015	2545	0.193771	1	0.0848005	0.177117	0	0	-1.7592	1.23061	0.362649	79.3562	0.137419	-0.387564	0.257701	0	0	0	0	0	0	0	0	0
2016	2545	0.397158	1	0.0879634	0.33444	0	0	-2.17095	1.87397	0.362719	82.3087	0.0796391	0.216265	0.156992	0	0	0	0	0	0	0	0	0
2017	2545	0.23491	0	0.0862523	0.210998	0	0	-2.19928	1.67924	0.357233	78.5656	0.0672496	0.122786	-0.115513	0	0	0	0	0	0	0	0	0
2018	2545	0.0733969	0	-0.0788805	0.0708283	0	0	-2.39076	1.64313	0.341415	75.2648	-0.11753	0.0670199	0.00317755	0	0	0	0	0	0	0	0	0
2019	2545	0.18588	0	0.0836914	0.170485	0	0	-2.61222	1.51106	0.346251	84.7957	0.0781444	0.17112	0.12915	0	0	0	0	0	0	0	0	0
2020	2545	0.0174466	0	-0.18606	0.0172961	0	0	-2.77811	1.49041	0.33401	57.5874	-0.0870862	-0.0449028	0.061585	0	0	0	0	0	0	0	0	0
2014	2548	-0.00105081	0	0.123263	-0.00105136	1	0	-2.68804	-0.689326	0.169113	53.4709	0.155455	0.0199102	0.228928	-0.00105136	0.00072473	0.0028261	0	-0.000177799	0	-7.74447e-06	-0.0562172	0
2015	2548	0.260097	0	0.152699	0.231188	0	0	-2.6555	-0.0248495	0.322235	48.4795	0.00545046	0.459068	-0.25845	0	0	0	0	0	0	0	0	0
2016	2548	0.103002	0	0.430105	0.0980356	0	0	-2.26558	0.209865	0.426089	44.5382	0.498002	0.337019	0.00983044	0	0	0	0	0	0	0	0	0
2017	2548	0.108039	0	0.315444	0.102592	0	0	-2.38577	0.137771	0.468501	46.3005	0.253688	0.345842	0.271288	0	0	0	0	0	0	0	0	0
2018	2548	-0.0851682	0	0.0124636	-0.089015	1	0	-2.46912	0.369948	0.630051	46.1211	-0.00628733	0.179569	0.16614	-0.089015	-0.032931	0.219788	0	-0.056084	0	-0.000628098	-4.10547	0
2019	2548	-0.143046	0	-0.0175472	-0.154371	1	1	-2.43946	0.549356	0.506757	45.5946	-0.0799871	0.00955337	0.0447823	-0.154371	-0.0848043	0.376581	-0.154371	-0.0782283	0	-0.00135242	-7.03846	0
2020	2548	0.695512	0	0.268261	0.527985	0	0	-2.55737	0.414131	0.50325	34.0382	0.28611	0.446436	-0.124123	0	0	0	0	0	0	0	0	0
2017	2555	0.179298	0	0.423282	0.164919	0	0	-3.13097	0.392115	0.204525	79.4153	0.432775	0.324793	0.224965	0	0	0	0	0	0	0	0	0
2018	2555	0.2333	1	0.14265	0.209693	0	0	-3.51833	0.095288	0.271811	79.8451	0.166766	0.194665	0.344509	0	0	0	0	0	0	0	0	0
2019	2555	0.732961	1	0.264481	0.549832	0	0	-3.84883	-0.265264	0.281072	72.7177	0.302172	-0.0411422	0.0827492	0	0	0	0	0	0	0	0	0
2020	2555	0.0886486	1	0.262703	0.0849371	0	0	-3.56812	-0.309724	0.425856	55.4235	0.2499	0.310106	-0.115857	0	0	0	0	0	0	0	0	0
2014	2557	0.0417553	1	0.0838313	0.0409071	0	0	-1.79383	0.318444	0.34131	109.199	0.0716284	0.128005	0.159766	0	0	0	0	0	0	0	0	0
2015	2557	0.0636448	1	0.0210167	0.0617015	0	0	-1.81559	0.324513	0.360102	91.8904	0.0259602	-0.0109904	-0.0139884	0	0	0	0	0	0	0	0	0
[truncated: 3,289 more rows]
